# Supplementary material for: National population mapping from sparse survey data: A hierarchical Bayesian modeling framework to account for uncertainty
Source: Proc Natl Acad Sci U S A. 2020 Sep 14;117(39):24173–9. doi: 10.1073/pnas.1913050117 (PMC7533662; doi:10.1073/pnas.1913050117)
Supplement: Supplementary File [file pnas.1913050117.sd01.xls]

## Sheet: data
N	A	type	region	state	local	x1	x2	x3	x4	x5	x6
547	3.037	1	2	1	4	2.19742	8.67623	0.355697	6.10311	5.93757	4.7295
803	2.98982	1	2	1	10	1.76266	11.5631	0.518146	4.5199	6.79794	2.84913
750	3.07828	1	2	1	12	4.38243	6.42241	1.29902	10.2774	12.0961	9.85115
281	3.01931	1	2	1	17	12.1652	11.6818	1.21772	15.1459	15.9374	6.92027
730	3.0252	1	2	1	4	1.88611	9.07725	0.616274	8.9009	9.39125	3.40973
529	3.09007	1	2	1	17	8.74342	14.8445	1.59	13.7144	13.6194	10.5194
505	3.00751	1	2	1	17	9.86871	9.5727	1.10557	11.5888	12.5616	3.38928
402	3.01931	1	2	1	17	9.39969	8.20696	1.05605	12.7238	13.3263	5.93709
388	3.20212	1	2	1	4	1.16207	6.05843	0.606391	5.64625	5.98843	1.91086
900	3.05469	1	2	1	11	2.97355	14.498	1.25276	11.3991	13.829	7.66922
334	2.96623	1	2	1	3	2.46281	19.5008	0.55695	8.35747	20.7449	12.5514
452	3.00162	1	2	1	4	1.67919	3.28006	0.70844	5.15304	5.46178	1.17909
737	3.07828	1	2	1	17	8.45211	12.0286	1.22384	10.127	9.51706	10.6531
485	3.09007	2	2	1	17	2.03357	3.11195	0.685937	7.60406	8.2847	0.432194
866	3.08417	2	2	1	16	1.96277	6.04498	0.620037	6.59887	6.83032	3.19319
620	3.04879	2	2	1	12	2.43165	8.2654	1.20896	5.98721	7.41436	2.25406
400	3.09597	2	2	1	17	2.1421	1.07179	0.707058	1.93394	1.538	2.94113
362	3.0429	2	2	1	17	1.54332	1.01391	0.683899	3.64782	3.93653	0.256906
625	3.16084	2	2	1	17	5.93335	6.38231	0.880376	5.22902	5.91491	0.268831
510	3.06059	2	2	1	13	5.43205	25.41	0.103114	9.62352	15.36	32.3183
958	3.06648	2	2	1	12	4.62215	11.2372	1.80073	10.3296	12.5836	5.16602
606	3.0311	2	2	1	16	2.28754	3.37466	0.653482	8.83362	8.99687	4.30102
171	2.95444	2	2	1	11	0.453857	1.02285	1.26752	2.81152	3.58698	0.535967
342	3.0429	2	2	1	11	1.07147	1.54535	1.28242	4.92639	6.08336	2.1269
196	3.46749	2	2	1	16	3.96502	19.1012	0.553205	13.6106	13.4342	10.7148
910	3.38493	2	2	1	16	3.50349	15.2904	0.525414	13.3657	13.0555	11.2465
793	3.21981	2	2	1	11	1.79882	7.90433	1.2585	7.76152	9.45942	4.80545
434	3.10187	3	2	1	17	3.69945	1.29788	0.945334	1.37206	0.488733	5.47808
123	3.21391	3	2	1	16	8.64005	3.15736	0.574565	8.95288	8.7295	7.55994
277	3.05469	3	2	1	16	2.16713	1.62289	0.648804	7.49325	6.9929	7.02944
149	3.07238	3	2	1	16	5.57654	2.80938	0.716336	5.26559	5.89937	0.495842
392	3.31416	3	2	1	11	1.68805	6.4826	1.25352	6.59503	7.91314	5.95288
556	3.41441	3	2	1	1	2.32191	2.36577	0.351926	2.12372	2.66584	7.35437
319	2.95444	3	2	1	16	2.22913	-0.227815	0.656502	7.37324	7.06896	5.8918
340	3.11956	3	2	1	16	2.95166	5.55124	0.628491	9.92704	9.43531	9.04383
244	2.98982	3	2	1	17	4.36201	1.88431	0.993692	4.01189	4.58714	-0.00131353
199	3.08417	3	2	1	17	3.87209	1.89567	0.811194	6.05016	6.72285	0.979763
502	3.037	3	2	1	17	0.0225073	0.103594	0.724359	1.04374	1.10453	0.00436994
220	3.01931	3	2	1	11	3.14957	2.83814	1.19442	5.32814	6.43395	4.46726
64	3.08417	4	2	1	17	8.10428	12.871	0.958883	12.7071	12.3473	11.0587
398	3.40851	4	2	1	5	1.52088	1.48362	0.737579	2.57602	4.49424	17.4288
97	3.00162	4	2	1	16	2.08928	3.2689	0.472606	5.44876	5.89673	1.55967
76	3.06648	4	2	1	16	9.5414	3.27994	0.601058	9.72237	10.4893	3.05904
97	3.04879	4	2	1	16	9.73893	12.3565	0.508598	10.0771	9.89388	8.19937
114	3.09007	4	2	1	16	7.50767	1.18055	0.670957	6.35101	6.86918	1.8009
113	3.0429	4	2	1	16	5.45048	1.4619	0.719013	2.76068	2.67257	2.33407
69	2.98392	4	2	1	16	11.1038	7.3268	0.291202	9.53433	8.29631	13.3479
187	3.2257	4	2	1	17	4.34652	2.7957	0.747303	7.65765	8.41367	1.72799
325	3.13135	4	2	1	12	1.4264	0.649365	1.43461	0.876828	1.03398	0.253813
313	3.32006	4	2	1	1	1.47713	0.706238	0.357052	1.47562	1.756	5.0238
165	3.06059	4	2	1	13	4.43205	5.56797	0.0454433	5.19438	8.29821	19.7627
245	3.2257	5	2	1	8	0.498795	4.73161	0.792693	0.928952	1.73071	1.08405
198	3.01931	5	2	1	4	-0.184476	0.0264087	0.855359	0.0923176	0.0801013	-0.109473
162	3.09597	5	2	1	14	-0.10154	-0.32173	0.567764	0.13443	0.424929	-0.143705
313	3.08417	5	2	1	2	-0.0877416	1.37296	0.626222	0.151606	0.617375	0.027631
672	3.00751	5	2	1	10	-0.117619	0.677022	0.497876	-0.0906769	-0.167086	-0.0966806
227	3.07238	5	2	1	7	2.19057	9.76022	0.880677	7.064	16.7922	9.7313
471	2.94264	5	2	1	4	-0.172543	1.09806	0.785526	0.0901533	0.0724403	-0.0584139
271	3.11366	5	2	1	2	-0.190683	-0.192006	0.609765	-0.00421144	0.00308865	-0.117751
246	3.06059	5	2	1	2	-0.178711	0.631047	0.480687	0.304009	0.595158	-0.0931977
376	3.16084	5	2	1	15	-0.175837	1.38302	0.699485	1.29495	3.74202	-0.0137719
378	3.0311	5	2	1	8	0.263424	-0.204073	0.851706	-0.00670228	0.13619	-0.152184
277	2.84829	5	2	1	17	-0.150572	0.409648	1.3884	1.43367	1.57015	-0.070866
343	3.01931	5	2	1	11	-0.0660699	0.616443	0.983734	0.133817	0.18297	-0.026874
231	2.99572	5	2	1	2	-0.200517	-0.198004	0.649574	-0.0186769	0.223533	-0.0712936
191	2.94854	5	2	1	7	-0.0581507	1.66347	0.635173	1.50333	3.88631	1.41132
378	3.0429	5	2	1	7	-0.0816253	-0.284937	0.539715	-0.10009	0.0136248	-0.120824
75	3.17853	5	2	1	6	1.15251	14.6163	0.0583839	12.7818	23.1924	31.3698
400	3.08417	5	2	1	9	1.25513	9.06045	1.50042	5.27103	7.21797	2.44625
177	3.10776	5	2	1	6	1.80817	5.89011	0.136239	4.85937	8.8625	11.7692
301	3.07828	5	2	1	5	0.536744	2.41308	0.761403	2.97114	6.40894	0.323558
303	3.06648	5	2	1	15	-0.177402	5.17103	0.58954	0.942339	2.07376	0.813807
308	3.00162	5	2	1	7	-0.0849313	1.3136	0.595588	-0.0255093	0.16749	0.089109
115	2.97803	5	2	1	14	-0.113798	0.808022	0.531088	0.688686	1.30233	-0.130873
570	2.91906	5	2	1	3	-0.066194	1.15681	0.345868	-0.0852723	0.0286065	0.109697
273	3.00162	5	2	1	15	0.0556805	-0.221177	0.508695	0.883812	2.1321	0.0271008
319	3.09007	5	2	1	10	-0.182383	0.845693	0.438412	-0.0228027	-0.0325604	-0.149322
258	3.037	5	2	1	15	-0.0572314	1.09682	0.531285	1.03733	2.38633	0.124557
336	2.50036	5	2	1	17	-0.22374	-0.243658	0.826114	-0.124849	-0.134214	-0.11622
277	3.08417	5	2	1	4	0.0253541	0.19193	0.621274	-0.10072	-0.135704	-0.0987903
341	3.08417	5	2	1	10	-0.203007	1.06743	0.761478	0.55409	0.585938	-0.00669188
101	3.00751	5	2	1	7	3.33997	7.4505	0.830919	4.5127	10.54	10.826
379	3.13725	5	2	1	7	3.83538	9.74896	0.86651	11.1914	26.9935	7.47425
284	3.09597	5	2	1	14	11.6258	8.9814	0.39997	8.67178	16.2907	8.20818
274	3.037	5	2	1	2	0.111066	0.517021	0.426541	1.19029	1.25266	-0.0125741
384	3.01341	5	2	1	11	0.0752052	0.712572	0.90495	0.694191	0.93069	-0.0818106
184	3.08417	5	2	1	11	0.234205	0.11065	1.18715	0.686958	0.897281	-0.0782337
281	2.95444	5	2	1	15	0.27774	-0.226897	0.724013	1.88863	4.53142	-0.0495424
407	3.06648	5	2	1	5	-0.152037	1.11473	0.791358	0.00762277	0.290665	0.00706704
306	2.98392	5	2	1	10	-0.223302	-0.337766	0.665768	0.151862	0.375333	-0.137608
569	3.01341	5	2	1	5	-0.0751392	-0.0653047	0.540155	1.06116	2.43902	-0.0756506
471	3.0429	5	2	1	5	0.109263	4.04838	0.600601	0.809112	1.89341	0.492545
108	3.05469	5	2	1	6	0.139568	-0.286151	0.560973	0.58949	1.15525	-0.15807
280	3.08417	5	2	1	8	1.05095	1.93063	0.865498	0.608053	1.35808	0.569772
587	3.0252	5	2	1	3	-0.112965	-0.250997	0.383295	-0.164287	-0.152034	-0.111969
71	3.09007	5	2	1	6	-0.166738	1.51312	0.633377	1.88469	3.45105	0.951526
378	3.01341	5	2	1	2	-0.0593838	0.510121	0.417165	0.370377	0.358831	-0.0260663
325	3.06059	5	2	1	6	0.0391036	3.94182	1.25185	0.810747	1.46566	0.237444
186	3.0252	5	2	1	2	0.0860124	1.73942	0.700005	0.6309	0.642959	0.126461
456	3.0311	5	2	1	10	0.673662	3.13873	0.526147	1.34628	2.16109	4.37087
469	3.07238	5	2	1	7	0.0290618	1.13564	0.64032	-0.0867996	0.0924611	-0.0722753
228	3.09007	5	2	1	15	0.739594	1.35651	0.71807	0.485162	1.69983	-0.0701716
370	3.00751	1	1	1	10	4.2351	1.39407	-1.40796	11.6494	5.21564	2.01744
461	3.04879	1	1	1	2	5.89544	5.06506	-0.983541	10.1614	5.52744	3.86816
354	3.0252	1	1	1	2	5.83994	4.16899	-1.0113	11.384	6.34435	2.84727
300	2.93675	1	1	1	2	3.75966	3.92824	-0.970578	6.95735	3.8442	0.979423
476	3.00751	1	1	1	1	5.47728	2.32657	-0.932959	8.9658	5.05319	4.70244
443	3.07828	1	1	1	10	5.50548	1.55685	-1.30681	10.6331	4.69596	1.80145
215	3.06648	1	1	1	2	4.57298	3.99264	-1.03187	9.90683	5.56868	1.27382
469	3.01931	1	1	1	2	6.56527	10.764	-0.998229	11.4048	6.05712	5.46387
110	2.93675	1	1	1	2	5.802	8.5738	-1.08865	13.388	7.30974	4.66194
245	3.40262	1	1	1	10	6.10738	1.32638	-1.17779	13.2708	6.1505	2.09304
650	2.96034	1	1	1	2	6.31816	4.82665	-1.14429	11.1145	6.28186	1.49188
384	3.06059	1	1	1	2	5.11989	3.2381	-0.936609	5.90837	3.23313	0.75687
315	3.09597	1	1	1	1	5.8263	3.39772	-0.914737	9.74352	5.41129	7.63852
399	3.07238	2	1	1	24	4.30954	0.823157	-0.816482	5.87554	3.30298	5.00074
332	2.94264	2	1	1	7	0.580159	0.208571	-0.915598	1.65815	0.940509	0.0494807
28	3.037	2	1	1	6	1.84252	-0.472387	-0.908213	8.37582	4.58863	-0.206701
332	3.0252	2	1	1	24	6.39036	3.01076	-1.01235	10.9711	5.41109	9.33051
181	3.26698	2	1	1	24	6.09531	1.56162	-0.800918	13.7503	8.15824	3.90466
566	3.01931	2	1	1	24	5.80426	2.23955	-1.56646	12.7675	6.03511	8.64361
465	2.98982	2	1	1	12	4.01979	0.193489	-0.835459	7.83077	4.79436	3.82009
306	2.97803	2	1	1	24	4.31421	0.944114	-0.789934	7.51776	4.6232	1.63113
205	3.05469	2	1	1	24	6.66972	3.01918	-1.16607	12.8958	6.73159	3.599
197	3.10187	2	1	1	24	4.58883	0.937544	-1.03103	9.98311	5.27031	2.70024
384	3.01931	2	1	1	6	1.93225	0.737114	-0.961865	6.63242	3.53713	1.04136
163	2.96623	2	1	1	24	2.28231	0.0998534	-0.836331	5.88438	3.09188	0.139447
130	2.98982	2	1	1	24	3.85102	1.20448	-0.875073	9.7047	5.23531	0.629167
365	3.01341	2	1	1	24	3.97916	0.0937305	-0.927219	5.13609	2.63895	0.262091
349	3.00751	2	1	1	24	6.19987	2.83078	-0.86404	14.9161	8.98059	4.46699
298	3.12545	3	1	1	10	3.72626	0.425743	-1.11825	4.89278	2.00982	0.334981
190	3.037	3	1	1	10	3.60546	0.984576	-1.14311	5.33914	2.16329	0.81094
258	2.98982	3	1	1	10	2.16456	0.30947	-1.18462	4.38412	1.81409	-0.0143833
59	3.0311	3	1	1	10	3.40129	1.60913	-1.27592	7.38531	3.12151	1.44256
1	2.95444	3	1	1	2	4.20472	1.35134	-0.93268	3.89608	1.5489	5.45642
223	3.09007	3	1	1	24	4.89321	0.419882	-1.11289	8.47757	4.42374	2.15942
19	2.98982	3	1	1	24	5.87687	1.73547	-0.662566	10.852	6.29457	8.00294
95	2.96034	3	1	1	24	3.28714	0.0782244	-0.967828	11.0028	6.10197	-0.203623
391	3.00751	3	1	1	2	4.82987	3.24974	-1.09688	8.74091	4.77909	1.72236
132	2.25858	3	1	1	1	3.51075	1.40144	-0.902683	2.64944	1.16916	3.59909
118	3.06059	3	1	1	6	1.85145	-0.476785	-0.907935	4.54946	2.36684	-0.197466
75	2.92495	4	1	1	24	5.92209	1.30149	-1.33258	14.1619	7.70323	1.61854
211	3.06059	4	1	1	24	7.52699	1.50294	-1.5155	14.0587	7.75629	1.07576
121	3.0311	4	1	1	24	5.20452	1.15771	-1.12684	14.2709	7.74334	1.60644
103	3.01931	4	1	1	24	5.27982	-0.354349	-0.718174	11.2639	5.62432	5.9616
73	3.12545	4	1	1	10	4.50697	1.44626	-1.31275	11.5407	5.17218	1.77411
69	3.0252	4	1	1	24	4.82854	1.52627	-1.16575	15.1691	8.36071	1.20291
102	3.09007	4	1	1	24	7.60144	3.40609	-1.12432	14.9764	8.13503	2.61602
178	3.08417	4	1	1	24	3.16662	0.0791734	-0.955164	11.7764	6.55018	-0.206011
61	2.94854	4	1	1	6	2.79652	-0.0604449	-0.935636	9.71602	5.35841	-0.206831
100	3.09597	4	1	1	24	4.56299	0.897895	-1.08213	8.01848	4.72093	3.11581
130	3.12545	4	1	1	10	4.08505	0.414513	-1.202	5.24642	2.19249	0.491576
102	3.06648	4	1	1	6	2.86069	0.16552	-0.982737	8.55076	4.66819	-0.116412
54	2.93085	4	1	1	24	6.94031	3.41162	-1.17138	14.7693	8.12353	1.90799
335	2.98392	5	1	1	2	2.15708	2.19407	-0.732058	3.20148	1.62291	0.749433
242	3.08417	5	1	1	14	1.07776	-0.501469	-0.675131	1.75057	1.29933	-0.265777
206	3.01931	5	1	1	5	3.94632	1.05496	-0.734058	3.80284	2.18964	-0.0585164
364	3.06059	5	1	1	22	0.751523	-0.0139551	-0.936966	0.54176	-0.0847574	-0.139262
219	2.96623	5	1	1	2	1.38844	0.465602	-1.02033	3.25794	1.70575	-0.245756
310	3.00162	5	1	1	4	0.755184	-0.0891084	-1.26006	0.799003	0.0493973	-0.0798374
258	3.05469	5	1	1	8	0.454545	-0.19078	-1.06237	0.161914	-0.169264	-0.248085
283	3.04879	5	1	1	11	0.661609	1.22488	-1.00211	3.26812	1.33128	0.50031
730	3.0429	5	1	1	17	0.376464	0.663103	-0.639853	0.138306	-0.186114	-0.179079
501	2.94854	5	1	1	15	1.54497	0.121658	-0.287115	0.512306	0.0151906	-0.0855634
685	3.07238	5	1	1	23	3.25344	2.00794	-0.633476	2.16797	0.962222	0.0627808
268	2.96034	5	1	1	9	1.64221	1.85457	-1.37134	2.08931	1.9331	0.0716696
542	3.0311	5	1	1	18	1.60587	-0.123459	-0.890915	0.311141	-0.245068	-0.229201
439	3.0311	5	1	1	18	0.307836	0.117247	-0.975197	0.788489	0.00176802	-0.199335
300	3.06648	5	1	1	9	0.531226	0.398158	-1.36987	0.528312	0.300171	-0.240681
657	3.0311	5	1	1	3	1.4157	-0.437718	-1.03117	0.845754	0.194731	-0.029166
351	3.10776	5	1	1	16	2.55432	1.12201	-0.677026	1.64859	0.795873	-0.242947
320	3.05469	5	1	1	8	1.21848	1.0014	-0.97688	2.33691	0.848226	0.0336309
234	3.09007	5	1	1	13	1.51342	5.21105	-0.47274	5.5806	3.03333	1.37114
355	3.00751	5	1	1	2	5.28559	2.64956	-1.35767	6.10863	3.28771	0.709613
619	2.89547	5	1	1	20	2.73063	0.444958	-0.75349	0.821915	0.377173	0.0471675
572	3.01931	5	1	1	1	0.675215	-0.0926073	-0.531549	0.367954	-0.15948	0.253729
621	3.00162	5	1	1	5	0.94593	0.337665	-0.865452	0.300561	-0.0991225	-0.150417
739	2.97803	5	1	1	14	0.394953	0.86637	-0.847788	0.120951	-0.226082	-0.135914
141	2.96623	5	1	1	8	1.22324	0.913332	-0.963125	2.07755	0.702001	0.179108
343	3.0311	5	1	1	4	0.949058	-0.412147	-1.09612	0.557857	-0.0617327	-0.230623
152	3.01341	5	1	1	2	2.33585	2.45695	-1.19548	4.06655	1.96405	1.74709
552	3.05469	5	1	1	3	0.771444	0.121228	-0.86383	0.160277	-0.310989	-0.228053
326	3.05469	5	1	1	23	1.26133	0.137092	-0.734373	2.13206	0.954449	0.150315
167	3.0429	5	1	1	10	1.49813	-0.140166	-0.980612	1.14113	0.173514	-0.103827
458	3.12545	5	1	1	6	1.7571	0.0936045	-0.85555	2.05076	0.899583	0.0960689
376	2.97803	5	1	1	3	0.390696	-0.419885	-1.03268	0.0578616	-0.334665	-0.237006
158	2.97803	5	1	1	21	0.96491	1.64459	-0.91882	1.22819	0.98915	-0.00529934
468	3.08417	5	1	1	12	1.26919	0.706811	-0.840912	2.79561	1.34507	0.827425
514	2.93675	5	1	1	11	0.274668	-0.0770721	-1.08807	0.14218	-0.251923	-0.252681
463	2.98982	5	1	1	6	1.57836	1.16586	-0.714104	2.30425	1.0191	0.0732809
155	3.037	5	1	1	11	0.780878	0.648378	-0.959026	1.39766	0.578877	0.0587626
125	2.84829	5	1	1	10	3.8757	1.17825	-1.24418	8.48029	3.67671	1.47992
389	3.01341	5	1	1	20	0.642689	1.89314	-0.777974	1.06709	0.33913	0.112297
459	2.93675	5	1	1	4	1.04582	0.372749	-1.05647	0.351995	-0.180503	-0.141828
324	2.96034	5	1	1	8	1.35279	0.0213451	-1.09775	0.913346	-0.0139521	1.2053
129	2.94854	5	1	1	2	2.12444	4.11643	-0.95897	3.32504	1.61594	0.989208
316	3.06648	5	1	1	12	0.786073	0.63542	-0.769154	1.22979	0.419627	0.435584
325	3.10776	5	1	1	19	0.72935	0.757945	-0.593142	1.23796	0.424342	0.0885199
364	2.90726	5	1	1	14	0.439477	-0.17706	-0.839632	0.187128	-0.204302	0.0178297
463	3.01931	5	1	1	21	1.01755	0.434308	-0.880014	0.62777	0.0953292	-0.0211697
1086	2.98392	5	1	1	5	2.92743	1.12779	-0.814647	0.125327	-0.232088	-0.0301558
1199	2.98392	5	1	1	1	0.239773	1.3576	-0.953258	0.0601149	-0.26512	-0.079017
342	3.07828	5	1	1	11	0.429152	0.294701	-1.00397	0.897272	0.0637446	-0.0871684
181	2.636	5	9	1	11	-0.191016	-0.299564	1.22152	-0.10167	-0.145	-0.100367
391	3.14904	5	9	1	11	0.218549	1.12643	1.36605	3.32907	8.19083	8.7903
838	3.29647	5	9	1	8	0.324911	4.43196	1.49291	1.22173	2.40762	1.0066
1314	2.77753	5	9	1	1	-0.12272	1.6522	1.25705	-0.135265	0.0964918	-0.102797
582	3.41441	5	2	2	1	-0.0115291	1.84223	1.09586	0.0825311	1.56624	1.05466
265	3.46159	5	9	1	4	-0.175891	-0.304878	1.1417	0.0557426	0.240782	-0.0945176
500	3.09597	5	9	1	1	0.70405	4.21871	1.19666	0.340233	4.2198	4.53691
538	3.24929	5	9	1	13	1.32252	2.27371	1.30664	0.750106	1.11238	0.0952765
797	3.54415	5	9	1	11	0.652726	2.32451	2.36154	2.92047	9.67288	1.80967
328	2.95444	5	9	1	13	2.43409	2.08923	0.721758	3.82983	17.3936	6.22422
431	2.57703	5	9	1	13	3.72893	3.04249	0.718277	3.51315	14.925	15.9287
888	3.67978	5	9	1	14	0.412017	2.55138	1.1799	0.904087	2.59435	-0.126037
118	3.35544	5	9	1	15	-0.126186	-0.308719	1.33786	0.0305775	0.200121	-0.0968133
836	3.07828	5	9	1	15	0.27328	1.11725	1.11068	1.60996	4.0152	-0.0759363
378	2.23499	5	9	1	10	0.0768499	0.61444	1.38453	-0.00230398	0.0592008	-0.100554
738	3.81541	5	9	1	2	3.73326	4.34186	1.19053	2.96513	4.03739	0.638125
720	5.37224	5	9	1	2	0.963893	2.20381	2.27865	2.97798	3.63341	3.81867
333	3.32006	5	9	1	4	0.09595	-0.261351	1.04549	0.215269	1.22468	-0.0726394
485	3.01341	5	9	1	3	-0.114354	0.627172	0.467428	0.039464	0.455485	0.0252117
533	3.30826	5	9	1	4	5.84724	20.8698	1.01953	6.61271	21.756	25.9681
428	3.53235	5	9	1	7	3.03928	5.05401	1.49505	3.12772	6.33689	3.39198
794	3.10776	5	9	1	13	-0.0275209	-0.373887	1.11907	-0.131927	-0.0795833	-0.102733
90	3.33775	5	9	1	1	0.510947	4.93787	1.1279	0.993082	3.75223	2.84606
133	2.90137	5	9	1	15	-0.206858	-0.288962	1.36682	-0.0896798	-0.0557106	-0.0921146
339	2.4355	5	9	1	2	3.18385	7.41452	2.24855	9.01058	11.4141	7.45419
831	2.50626	5	9	1	12	2.37596	2.5197	1.10547	0.745652	1.48991	0.218088
975	2.75984	5	9	1	3	-0.124605	1.54446	0.733774	-0.123991	0.012652	-0.076324
526	3.36723	5	9	1	1	-0.096222	4.12671	1.21684	0.0881566	0.625462	0.115369
234	2.67138	5	9	1	11	-0.147107	2.56728	1.25666	0.381541	1.12644	-0.107693
221	2.90137	5	9	1	4	-0.149232	-0.204437	1.04741	-0.0409848	0.342718	-0.0658138
282	3.07238	5	9	1	2	2.47524	0.891419	2.59914	4.33951	5.85733	1.42131
532	2.69497	5	9	1	6	1.85014	4.0266	1.09483	0.986944	1.85139	0.202324
401	3.037	5	9	1	1	-0.18237	-0.252819	1.1651	-0.112476	0.0965578	-0.100402
171	4.27539	5	9	1	3	0.548104	3.69491	0.715913	0.645672	1.85255	6.97427
750	3.52056	5	9	1	5	-0.179253	0.587479	1.41728	-0.0600533	0.323173	-0.0415104
312	2.80701	5	9	1	9	-0.149699	-0.129063	1.19216	-0.184863	-0.13741	-0.0757036
290	2.72445	5	9	1	9	-0.131559	2.87599	1.32607	0.351705	1.96214	-0.0738334
369	3.10776	5	9	1	8	-0.185477	-0.340443	1.58904	-0.0127856	0.0190096	-0.10844
932	2.94854	5	9	1	5	-0.101764	0.398747	2.00448	0.176153	0.334509	-0.0975369
347	2.93085	5	9	1	5	0.394993	3.56189	1.57889	0.834993	3.39205	-0.0496791
832	3.38493	5	9	1	11	0.0212755	1.04852	1.2891	-0.0222823	0.0568396	-0.0939842
840	3.2434	5	9	1	3	1.13487	0.661088	0.713748	0.0868201	0.708563	0.518453
390	3.07828	5	9	1	1	0.989868	6.3305	1.16326	0.792974	4.44594	0.783669
1183	3.12545	1	5	1	7	1.80187	2.88828	-0.601966	1.84841	2.50055	0.639448
448	2.99572	1	5	1	7	2.87102	2.20301	-0.571444	7.15231	9.38883	2.86046
474	3.05469	1	5	1	7	2.47955	2.01166	-0.572306	6.9898	9.47956	1.41295
988	3.05469	1	5	1	7	3.90427	8.43614	-0.468415	8.39738	8.95962	12.9149
448	2.98982	1	5	1	7	2.15832	1.21637	-0.67142	1.62364	1.68367	1.62404
1094	3.06059	1	5	1	7	3.45228	6.80131	-0.567097	4.61683	5.48576	4.88892
1311	2.93675	1	5	1	7	4.82299	10.9488	-0.543206	9.06357	10.5203	10.2977
835	2.93675	1	5	1	7	3.76245	4.80415	-0.544598	5.00003	5.28395	8.47978
1570	3.08417	1	5	1	7	3.6099	3.74118	-0.462623	3.47023	3.38322	6.88187
1180	3.0429	1	5	1	7	5.23411	8.7983	-0.52378	9.06162	9.17226	16.3619
1098	3.01931	1	5	1	7	2.6711	6.7701	-1.66456	5.8232	6.2226	7.47187
961	3.06059	1	5	1	7	3.98498	4.32538	-0.424512	7.34768	8.80435	6.54678
1519	2.95444	1	5	1	7	2.75054	5.43533	-0.535061	7.40079	8.81801	6.25839
776	3.10187	1	5	1	7	2.08216	2.6684	-0.566904	3.77397	4.72931	2.85658
385	3.0252	2	5	1	7	3.1823	0.967671	-0.978552	6.36716	7.83132	3.3008
340	2.94854	2	5	1	7	3.76117	4.32876	-0.814602	9.9625	9.80486	17.5317
315	3.20801	2	5	1	7	1.99632	0.453736	-0.575935	5.22909	6.8821	1.99833
220	3.01341	2	5	1	7	1.8346	8.63094	-1.41228	7.34603	7.96587	8.86451
93	3.01931	2	5	1	7	3.23454	1.72211	-0.580445	9.25785	11.0148	7.23823
349	3.06059	2	5	1	7	2.55741	5.19673	-1.08171	10.2744	12.1057	7.78086
662	3.0252	2	5	1	7	3.45111	8.33452	-0.80452	9.88683	9.88818	16.8079
838	3.04879	2	5	1	7	4.06136	8.64363	-0.482698	9.16789	9.91307	13.4609
313	2.93085	2	5	1	7	2.98631	2.50284	-1.00001	3.53146	3.14136	5.12197
579	3.0252	2	5	1	7	2.72702	6.77628	-1.71705	7.67795	8.45592	8.62255
255	2.95444	2	5	1	7	2.13689	1.38127	-0.942893	7.27435	8.60366	5.29229
570	3.2375	2	5	1	7	2.45343	9.15748	-1.23423	6.54228	6.82374	9.21496
421	3.0311	2	5	1	7	3.63267	5.86508	-0.530211	12.1469	13.1462	17.8761
255	3.037	2	5	1	7	2.02281	0.432288	-0.760746	4.48482	5.547	2.16552
375	3.25519	2	5	1	7	1.86504	1.63732	-0.855147	7.13499	8.0006	7.00528
7	3.0252	3	5	1	7	3.44471	-0.343964	-0.860378	0.858975	0.348001	3.26444
314	2.94264	3	5	1	7	4.38543	8.01834	-0.530847	5.94641	4.74034	16.8936
315	2.86598	3	5	1	7	3.085	3.55165	-0.547863	3.25093	3.60626	4.45869
566	3.01931	3	5	1	4	3.97631	1.94364	-0.764338	0.599965	0.720482	0.0980458
479	3.10776	3	5	1	4	0.721587	1.45372	-0.762239	1.80803	2.24844	0.503363
300	2.96623	3	5	1	7	3.51866	1.02731	-0.532996	5.84669	5.96731	10.4156
297	2.96034	3	5	1	7	3.68603	2.77097	-0.521646	4.48463	4.82804	6.80893
135	3.19032	3	5	1	7	3.05563	0.626173	-0.692532	5.36517	6.29583	4.4059
94	3.01931	3	5	1	7	3.30918	0.175685	-0.633536	4.18998	5.26007	1.79562
627	2.98982	3	5	1	7	1.91568	4.5708	-1.03853	6.01584	6.79962	5.78074
342	2.95444	3	5	1	7	3.54305	1.41431	-0.507405	4.98472	4.97541	9.46346
286	3.04879	4	5	1	7	3.69214	1.76164	-0.491505	6.16294	6.62686	9.38399
165	3.27878	4	5	1	7	3.83523	5.14919	-0.45407	4.81387	5.17297	7.22209
134	3.07238	4	5	1	7	3.92489	5.01073	-0.476193	6.03567	5.62553	13.2566
269	2.34114	4	5	1	7	2.01589	2.05113	-0.566979	5.29129	5.98504	6.49296
217	5.06559	4	5	1	7	2.43064	0.695115	-0.578194	5.63723	7.07644	2.92586
174	3.06059	4	5	1	7	3.61164	0.4339	-0.592482	5.67728	7.10892	2.6979
130	2.93675	4	5	1	7	1.94059	-0.334972	-0.612793	1.94637	2.35538	1.40123
466	3.21981	4	5	1	7	4.53544	7.55769	-0.499445	7.93023	7.83815	15.242
246	3.73875	4	5	1	7	3.93239	2.66019	-0.530495	5.64112	5.89777	9.38049
172	3.06059	4	5	1	7	3.89947	6.54348	-0.445021	6.77324	7.93337	6.95527
80	3.0429	4	5	1	7	3.058	3.74146	-0.539854	3.99357	4.42237	5.45389
91	3.037	4	5	1	7	1.57951	-0.33407	-0.628383	1.39935	1.77644	0.585684
629	3.0252	5	5	1	7	5.47371	8.36558	-0.665691	2.08186	1.78697	2.93676
366	3.01341	5	5	1	7	1.63537	0.814852	-0.748506	1.79571	1.73233	2.92815
1400	2.8306	5	5	1	3	1.56687	20.4089	-1.76847	5.47989	8.44947	6.61102
398	2.92495	5	5	1	7	2.55056	2.84203	-0.582621	1.86979	2.6418	0.0982707
6	2.90726	5	5	1	4	0.920899	2.31851	-0.287053	1.01091	1.47598	0.659655
135	2.92495	5	5	1	2	0.697104	5.61565	-0.835124	1.52762	1.86908	0.285208
764	2.81291	5	5	1	6	0.322545	6.68823	-0.669136	0.505695	4.50545	6.18611
454	2.98982	5	5	1	1	0.642873	2.32632	-0.0921557	0.716991	2.86226	1.87147
317	2.81291	5	5	1	6	0.443111	5.4113	-0.578739	0.695683	1.82923	2.1166
274	2.86009	5	5	1	7	1.8354	-0.204473	-0.861138	2.51404	3.20307	0.661766
244	2.96623	5	5	1	5	1.33326	4.58312	-0.646344	2.73262	2.49005	1.17789
920	3.08417	5	5	1	5	0.446357	1.94076	-0.798672	0.0824672	0.0652239	0.0700922
327	3.09597	5	5	1	6	1.95263	2.91841	-1.51452	2.85987	3.75053	1.69117
759	2.79522	5	5	1	6	0.440826	6.3808	-0.604305	1.3162	3.02659	1.08007
391	3.17263	5	5	1	5	1.03502	4.98708	-0.646031	1.58238	1.49594	1.02825
246	3.09597	5	5	1	7	1.91117	3.71231	-0.571573	2.80866	3.97287	0.302898
394	2.91316	5	5	1	2	1.05285	5.02167	-0.448137	2.98002	2.91869	0.798286
448	3.19622	5	5	1	2	0.755832	10.2504	-0.833531	3.10086	3.7889	1.10572
495	3.0252	5	5	1	4	0.733803	-0.105001	-0.602631	0.827503	1.20813	0.549188
764	3.00162	5	5	1	1	1.1652	10.4415	-0.646449	3.28866	8.41052	5.62576
162	2.84829	5	5	1	4	1.01185	2.0263	-0.868142	4.14679	5.5678	0.991319
759	3.10776	5	5	1	5	0.546147	0.906392	-0.745738	0.653811	0.583534	0.0558772
249	2.94854	5	5	1	6	1.3846	1.72485	-0.685935	1.2744	2.32359	0.306389
1101	3.0429	5	5	1	4	1.09259	2.4153	-0.665468	1.48311	2.18711	0.528574
1973	3.01931	5	5	1	1	0.677354	5.54607	-1.09584	0.6046	1.84428	1.5439
572	2.97213	5	5	1	4	1.93694	5.72979	-0.51024	2.48611	3.58099	0.285913
199	2.94854	5	5	1	2	1.075	5.37721	-0.736525	3.8816	3.84208	4.42443
369	3.14904	5	5	1	1	1.07546	8.07088	-0.637416	2.34672	6.08223	5.19407
131	3.09597	5	5	1	4	0.977585	0.927507	-0.815982	1.74632	2.27627	0.735102
267	3.13725	5	5	1	7	0.761955	3.2974	-0.484446	0.806046	0.769303	0.0971283
194	3.07828	5	5	1	2	0.691101	5.39067	-0.810389	3.30209	4.03606	1.36931
961	3.21981	5	5	1	4	1.23523	3.84227	-1.08888	3.95996	4.4453	6.6133
1055	2.97803	5	5	1	6	0.782362	1.59883	-0.58903	0.160116	0.366058	0.0328396
1088	3.10776	5	5	1	1	0.236784	-0.170609	-0.906357	0.0251105	0.967621	0.0474655
1031	3.10776	5	5	1	6	0.968724	3.02418	-0.52987	0.410733	0.628548	0.176294
90	3.037	5	5	1	4	1.2017	0.268366	-0.76201	0.658178	0.870748	0.0245828
700	2.94854	5	5	1	4	1.18304	3.12102	-0.684845	1.75062	2.39751	1.16857
247	2.86598	5	5	1	7	1.67133	2.7503	-0.788229	2.34791	2.68804	1.17542
1008	3.0252	5	5	1	6	2.55374	5.36431	-1.5698	4.45248	5.95545	2.03556
306	2.94264	5	5	1	2	0.544951	3.34525	-0.771609	1.15588	1.29043	0.558068
534	3.14904	5	5	1	6	0.506703	0.773216	-0.634781	0.100936	0.384344	0.114462
341	3.06059	5	5	1	7	2.0798	1.94247	-0.753451	2.28525	2.39925	2.74599
389	2.98982	5	5	1	6	1.21258	5.61567	-1.25215	1.21602	2.00223	0.754739
250	3.14315	5	5	1	4	0.811693	5.00063	-0.566873	3.65187	4.89484	3.12371
92	3.09007	5	5	1	5	1.31342	4.17184	-0.635926	2.62195	2.33356	1.42494
235	3.07238	5	5	1	2	0.599536	1.31714	-0.746553	0.616599	0.683978	0.0828849
493	3.09007	5	5	1	5	0.404345	1.04376	-0.454729	0.410651	0.249519	0.294868
785	2.97213	1	6	1	1	4.60751	12.2396	0.212982	11.0445	17.2706	8.10115
541	3.01931	1	6	1	1	3.81134	7.67763	0.220506	7.38886	7.91119	21.344
510	2.95444	1	6	1	1	4.21553	5.17877	-0.524729	9.08042	13.2073	9.76752
506	3.01931	1	6	1	4	4.48164	9.05745	-0.20055	9.74141	11.6801	22.2125
431	3.06648	1	6	1	1	5.80339	9.50687	-0.0039511	7.49584	10.5984	9.03647
513	3.04879	1	6	1	1	5.47794	12.9355	0.150209	11.9078	16.2769	18.7016
559	3.08417	1	6	1	1	4.22707	11.6223	0.108633	10.4785	14.7745	13.7718
361	3.00751	1	6	1	4	4.80084	13.1893	0.0198025	11.2688	13.6939	25.9352
786	3.06059	1	6	1	1	2.15049	4.47598	0.284052	5.45039	8.30055	5.49461
622	3.037	1	6	1	4	4.59424	11.6472	-0.160727	9.54986	11.5755	21.646
868	2.94854	1	6	1	1	5.45777	9.09937	0.0248098	5.85359	9.06411	3.05001
391	2.92495	1	6	1	1	4.85086	13.7882	0.164223	11.8779	18.1828	9.9226
618	3.037	1	6	1	1	4.37521	11.9906	0.190065	8.91331	12.8663	10.8794
322	5.35455	1	6	1	1	3.21662	17.9763	0.0995563	11.3772	15.3947	19.6547
363	2.84239	1	6	1	4	4.79656	14.2524	-0.0479298	10.3108	14.3143	15.9857
425	3.0252	2	6	1	1	3.17761	5.92065	-0.798645	5.22612	8.58184	0.769293
536	3.09597	2	6	1	4	4.01812	8.7287	-0.0308896	7.78114	13.2998	1.5829
485	2.98392	2	6	1	1	2.28056	9.6403	0.236728	5.87013	9.98895	1.52536
320	2.97213	2	6	1	4	2.41222	4.4158	-0.348484	4.47271	7.6495	0.295246
190	3.06648	2	6	1	1	4.6026	5.38955	-0.451918	8.12322	11.9446	7.81735
573	3.0429	2	6	1	1	5.84297	8.91484	0.0811931	8.90656	12.3693	12.1694
581	3.06059	2	6	1	1	2.42226	16.8047	0.20275	8.72488	13.9841	5.98173
602	3.00751	2	6	1	1	3.23573	12.6535	0.142405	9.53945	14.5929	7.56032
870	2.93675	2	6	1	1	3.05996	14.6679	0.2317	10.7426	16.2443	10.9673
53	2.93085	2	6	1	4	3.00973	7.70641	-0.574666	7.44658	11.7515	4.66001
704	2.98392	2	6	1	1	3.28242	18.5061	0.147908	11.282	15.9055	16.6637
329	3.09007	2	6	1	1	5.27204	11.0768	0.0634526	9.62955	12.9536	15.234
537	3.2434	2	6	1	4	4.01724	12.2159	-0.190859	8.93734	11.7402	16.3028
279	2.98982	2	6	1	1	4.45065	8.19911	-0.0521012	5.15232	7.91909	3.12028
631	2.95444	2	6	1	4	2.40216	8.97793	-0.348579	6.47973	9.83711	6.05082
97	3.0429	3	6	1	5	2.64145	2.20433	-0.205368	4.17343	6.38037	2.80666
96	3.30826	3	6	1	4	4.7814	1.28203	-0.206189	7.89688	10.2949	13.7784
3	3.10187	3	6	1	1	3.49007	1.76966	0.397168	3.47419	2.44895	15.6628
11	3.11956	3	6	1	1	2.24245	0.568354	0.114508	1.29197	2.03004	0.200521
55	2.98982	3	6	1	1	3.53068	6.34377	-0.598822	5.22271	8.32571	1.83395
211	3.0311	3	6	1	4	4.16853	5.27245	-0.233803	9.15654	11.5291	18.0817
146	3.15494	3	6	1	5	2.43742	2.41789	-0.0258529	3.2691	4.86175	2.70408
111	2.99572	4	6	1	4	3.82507	4.96863	-0.257287	9.67387	12.3584	18.3824
49	3.01931	4	6	1	4	4.51599	7.52372	-0.132801	8.83524	9.15202	26.3297
102	3.09597	4	6	1	1	4.18615	3.9046	-0.134428	7.31143	9.84278	11.2183
70	3.16673	4	6	1	1	4.05753	6.12787	-0.0332566	6.98454	5.70182	27.5186
73	3.06059	4	6	1	1	4.36374	3.9738	-0.339294	8.50317	11.9321	10.8959
71	3.04879	4	6	1	1	3.93083	7.95184	0.0075095	6.86317	8.29895	14.9286
565	3.08417	5	6	1	6	0.465045	-0.295513	-0.100238	0.318651	0.252331	-0.138495
373	3.037	5	6	1	7	0.884585	-0.470586	0.285371	0.272083	0.295249	-0.147148
1136	2.99572	5	6	1	7	0.552499	0.304044	0.397791	0.232681	0.154593	0.00778045
546	3.04879	5	6	1	12	0.341063	0.381846	-0.234776	0.236697	0.142318	-0.152841
267	2.91316	5	6	1	7	2.09845	0.0264676	0.281281	1.74171	2.33799	-0.114196
837	3.01931	5	6	1	4	-0.0619679	-0.00470505	0.281373	-0.00796866	-0.006717	-0.103709
700	2.90137	5	6	1	3	2.08457	0.264432	-1.03732	0.359125	0.241118	-0.192499
871	3.01341	5	6	1	9	2.60007	5.54934	-0.757681	3.25933	3.00346	1.66313
899	3.11956	5	6	1	3	3.5405	4.79276	-1.06564	2.90476	2.85961	1.73881
87	3.10187	5	6	1	13	0.492253	0.404603	-0.551225	0.905317	0.495456	0.0277897
106	3.06059	5	6	1	8	0.249832	-0.112389	-0.562752	1.42893	1.01215	-0.189497
496	2.89547	5	6	1	9	5.01694	5.64312	-0.421124	4.37753	3.66524	0.920957
1087	2.97213	5	6	1	7	0.255767	0.0811192	0.840945	0.167297	0.232638	-0.0365229
1723	3.0311	5	6	1	10	0.0474957	0.335442	0.778101	-0.134239	-0.146007	-0.103
622	2.96623	5	6	1	2	3.23251	1.73219	-0.157159	1.25577	1.31246	0.189635
598	2.91316	5	6	1	7	0.796352	0.117745	1.34838	0.724535	0.797935	0.0171338
716	2.98982	5	6	1	4	2.70644	3.13498	0.0601985	4.72678	8.22601	0.464483
638	3.01341	5	6	1	7	0.633331	-0.0299194	-0.13558	0.477114	0.575925	-0.0653534
959	3.06059	5	6	1	4	-0.156046	-0.0709079	0.0674223	-0.0483024	-0.102686	-0.0936904
168	2.96034	5	6	1	9	4.05005	1.6057	-0.619292	5.42658	4.54482	0.167606
365	3.0252	5	6	1	8	0.11421	-0.460849	-0.268096	0.0614287	-0.128469	-0.182638
950	2.95444	5	6	1	7	-0.0502478	-0.156421	0.27606	-0.0259724	-0.0259834	-0.0727546
938	2.89547	5	6	1	11	1.61835	-0.0797162	0.050494	0.883911	0.643114	0.367872
927	3.01931	5	6	1	4	-0.00372964	-0.198298	0.14052	0.00113385	1.70231e-05	-0.0795166
502	3.01931	5	6	1	6	4.43348	8.1614	-0.0607816	4.20777	5.07849	2.42419
246	3.09007	5	6	1	11	1.07947	0.429584	-1.63039	2.68662	2.71485	-0.208225
577	2.93085	5	6	1	5	0.875922	0.294854	0.0607218	0.684691	0.961219	-0.0356746
496	3.07238	5	6	1	13	1.80945	-0.544172	-0.703555	2.36476	2.53193	-0.0976325
1889	3.01341	5	6	1	10	-0.0889497	0.205014	0.219584	-0.105999	-0.148301	-0.10217
505	2.96034	5	6	1	7	0.201007	2.03404	0.202273	0.448175	0.663237	0.190571
710	2.92495	5	6	1	2	1.31501	2.21172	-0.522968	2.8235	3.51079	1.40332
392	2.94854	5	6	1	8	-0.0909746	-0.433431	-0.629151	0.00731511	-0.193456	-0.194597
913	2.97803	5	6	1	7	0.362138	-0.359673	0.410961	-0.0265769	-0.0800847	-0.138541
331	3.04879	5	6	1	2	4.38868	7.39531	-0.45743	4.47621	5.21548	5.23186
1557	2.97213	5	6	1	10	-0.0867101	-0.259334	0.183166	-0.115115	-0.154853	-0.0852854
345	3.07238	5	6	1	12	0.26226	1.19639	-0.275842	0.699883	0.402811	0.609809
396	3.07238	5	6	1	3	0.880187	-0.484376	-0.799936	-0.0225724	-0.172565	-0.288592
1105	3.037	5	6	1	7	0.311422	-0.106991	0.411406	0.0109148	0.0350604	-0.00420697
134	3.09597	5	6	1	11	0.98568	-0.353527	-1.11035	1.63819	1.53242	-0.0656844
691	3.05469	5	6	1	12	1.82677	4.90805	-0.104189	1.82996	2.63523	0.61039
264	3.06059	5	6	1	8	0.120571	0.398311	-0.600422	0.940538	0.48914	0.302225
97	3.07828	5	6	1	1	4.54243	5.72732	0.0735235	7.14955	10.1596	8.40194
358	3.0252	5	6	1	12	0.0593327	0.0701874	-0.551366	0.204555	-0.0001147	-0.186077
1099	2.92495	5	6	1	10	0.729483	1.37577	0.556688	0.206109	0.316326	0.29955
1119	3.08417	5	6	1	3	1.29244	1.06964	-0.930601	0.7748	0.643296	1.44088
448	3.0311	5	6	1	3	0.406732	0.0113266	-0.777677	0.0465869	-0.0795058	-0.313586
411	3.01341	5	6	1	6	0.63951	2.31479	-0.00600876	0.841662	0.992075	0.0958111
837	3.06648	5	6	1	7	0.391517	0.568001	0.0791357	0.240142	0.202953	0.0855561
805	3.01341	5	6	1	7	0.199159	-0.0163704	-0.120544	0.022571	-0.0652201	-0.151665
1987	3.05469	5	6	1	10	-0.0774174	-0.0335382	0.501066	-0.144019	-0.183718	-0.0952469
744	3.11366	5	6	1	2	4.33482	11.2709	-0.430039	8.01933	9.70209	6.33287
245	2.95444	5	6	1	2	4.80668	2.91877	-0.578959	6.39759	7.83822	1.42829
733	2.97213	5	6	1	12	0.215221	0.233909	-0.0902789	0.193122	0.216977	-0.0217314
384	3.08417	5	6	1	12	2.8981	3.0345	-0.111284	2.87671	4.24198	0.512821
874	3.09007	5	6	1	4	0.248059	1.29842	0.0674404	0.235731	0.265059	0.0474426
57	2.97213	5	6	1	11	0.442507	0.000259901	-1.17534	1.31598	1.19845	0.179347
793	3.05469	5	6	1	12	0.261604	0.0519448	-0.116887	0.0997901	0.0441747	0.0562767
1198	3.06648	5	6	1	10	0.0401283	-0.242904	0.225822	-0.041713	-0.0431043	-0.112412
530	3.00751	1	3	1	11	12.0254	10.0444	-0.867483	15.6388	5.35024	7.87974
390	3.00162	1	3	1	11	3.99803	13.9843	-0.817715	15.4858	5.32759	7.77361
553	3.21391	1	3	1	11	20.7907	14.5885	-0.67607	15.5734	5.88553	4.95664
329	3.01341	1	3	1	10	2.71217	2.0272	-0.76973	11.0037	2.90036	9.89912
603	2.99572	1	3	1	11	20.5486	17.6397	-0.732559	15.3658	5.59486	5.94304
461	2.98982	1	3	1	11	11.5759	8.45794	-0.768618	15.3415	5.27028	7.56925
451	2.97213	1	3	1	11	4.78347	12.143	-0.845846	15.643	4.99832	9.75639
460	2.98982	1	3	1	2	5.67741	10.8044	-0.850058	15.5328	6.3509	2.83171
445	3.96284	1	3	1	2	3.16584	4.49463	-0.95346	16.2759	6.85267	1.8053
38	3.05469	1	3	1	11	5.50881	8.50996	-0.760448	15.6931	5.1295	9.15079
321	3.0252	2	3	1	2	1.91359	11.3684	-0.924499	12.5118	4.87808	3.36205
231	2.89547	2	3	1	11	3.50341	0.408785	-0.833022	14.4272	5.82054	1.81767
167	3.17263	2	3	1	2	4.80019	1.83563	-0.65965	6.49244	2.75859	0.116703
733	3.01931	2	3	1	10	2.39971	2.47369	-0.785528	11.843	4.45015	3.55456
428	3.01931	2	3	1	2	5.88557	12.0015	-0.814025	15.4085	6.01887	4.18222
206	3.00162	2	3	1	10	5.05862	5.17507	-0.769693	16.1358	5.85128	6.3267
474	2.93675	2	3	1	10	3.25046	3.69604	-0.775857	13.8115	5.3087	4.00378
192	3.06648	2	3	1	10	1.73504	1.27092	-0.916624	13.2941	5.63063	0.464019
368	3.21981	2	3	1	11	4.54208	5.87018	-0.769458	16.1965	4.68557	12.7056
44	2.96034	2	3	1	11	4.76527	1.26757	-0.807023	6.14421	2.52501	0.201188
310	3.01931	2	3	1	2	4.71439	2.90087	-0.73931	7.96171	3.06686	2.03164
423	3.01341	2	3	1	10	4.50355	0.620041	-0.891465	15.7495	6.36463	2.07504
378	3.07828	2	3	1	2	3.19943	10.7988	-0.87437	16.3008	6.95662	1.44961
56	3.06648	2	3	1	13	0.227173	-0.245514	-0.862902	4.64677	1.96411	-0.147922
288	2.96034	2	3	1	10	2.7045	-0.20477	-0.873854	15.3382	6.25306	1.4701
229	3.04879	3	3	1	10	2.70738	1.75809	-0.730895	14.1041	5.14736	5.5908
226	3.00751	3	3	1	10	2.10594	0.979599	-0.872306	13.8805	5.02855	4.48187
217	3.09007	3	3	1	11	2.51375	1.16775	-0.819541	11.4874	3.48421	7.03017
253	3.0429	3	3	1	13	0.96816	0.790621	-0.807799	5.62874	2.2627	0.639093
237	3.0311	3	3	1	13	1.0885	0.791071	-0.813991	8.57727	3.43382	1.56949
224	2.96034	3	3	1	10	3.13282	0.766582	-0.745011	15.3937	6.5565	1.26829
278	3.10776	3	3	1	10	2.59712	0.742536	-0.691748	12.4801	4.08923	7.25029
558	2.86009	3	3	1	11	10.4349	1.06422	-0.744887	10.7123	3.8879	3.51417
388	3.07828	3	3	1	10	2.72467	3.65856	-0.754762	13.2722	4.20591	8.53965
48	3.20212	4	3	1	11	3.57368	2.79116	-0.938084	14.7336	5.13779	6.7037
257	3.00162	4	3	1	11	4.21727	0.730429	-0.821836	14.6225	5.62174	3.43416
33	3.18443	4	3	1	11	4.20487	2.48528	-1.11024	15.4185	3.90837	14.7936
101	3.01341	4	3	1	11	2.32705	-0.198819	-0.806023	10.8736	4.2272	1.72348
126	3.05469	4	3	1	11	3.73597	2.48892	-0.902939	13.7226	4.24013	8.70407
176	3.06059	4	3	1	11	3.62418	1.4188	-0.777575	15.2105	6.1996	2.02696
26	3.05469	4	3	1	11	2.96415	4.10784	-0.779485	14.8828	2.09592	23.3925
18	2.98392	4	3	1	11	3.12992	-0.236122	-0.769813	9.16422	2.2415	8.94788
116	2.98982	4	3	1	11	9.76923	-0.215685	-0.716414	11.9732	4.37535	4.16293
185	3.01931	4	3	1	11	3.92646	1.87363	-0.962741	14.2593	3.70868	12.9387
259	3.05469	4	3	1	11	4.28946	0.408673	-0.788308	13.006	4.88286	3.49231
152	2.94854	4	3	1	11	3.40488	1.24052	-0.851726	13.9496	5.41438	2.913
132	3.0252	4	3	1	11	3.08408	0.620672	-0.816824	12.9051	4.5433	5.55785
91	3.06059	4	3	1	11	2.2027	0.744961	-0.815163	10.7885	3.85884	3.49775
173	3.36723	5	3	1	8	0.410376	0.792443	-0.120894	0.313853	0.362987	0.0515235
310	2.96623	5	3	1	4	2.80566	6.07524	-0.185021	16.1366	12.4836	9.21168
454	2.96034	5	3	1	14	-0.0216706	1.43192	-0.503173	0.581211	1.13538	-0.134582
102	3.06648	5	3	1	16	0.532831	1.80957	-0.797304	1.56866	1.35025	0.502316
37	2.98982	5	3	1	4	1.55408	3.03285	-1.20121	6.44974	5.04822	1.54552
113	2.98982	5	3	1	6	2.02084	0.354272	-1.59155	5.52964	4.59011	0.29126
125	2.94264	5	3	1	15	0.442214	0.645379	-0.667888	3.69576	2.78725	0.759654
1145	3.21981	5	3	1	1	1.75071	0.91918	-0.776649	1.02704	0.781406	0.474875
545	2.93675	5	3	1	14	0.623348	1.42489	-0.728817	3.22698	4.81879	5.59706
100	2.97213	5	3	1	3	0.662275	0.698632	0.0719391	2.61701	2.08254	0.346323
145	2.99572	5	3	1	9	0.0743424	0.610805	-0.382303	0.456238	0.263274	-0.00532602
247	3.01931	5	3	1	9	0.962573	5.49191	-1.04723	5.24981	3.95837	2.29414
186	2.98392	5	3	1	4	0.470509	1.85398	-0.0298979	2.69157	1.68349	4.27749
152	3.08417	5	3	1	16	0.897596	5.39535	-0.86858	5.69982	5.88812	0.716931
452	3.037	5	3	1	1	0.454357	0.996198	-0.677905	0.693474	0.573601	-0.0950968
79	3.0429	5	3	1	8	0.724258	1.63485	0.252706	2.87654	3.46126	0.55711
262	3.0311	5	3	1	8	0.512621	1.59792	-0.424553	1.75734	1.59652	0.941227
156	3.0429	5	3	1	10	0.432829	0.366129	-0.777139	1.29576	0.341716	-0.0151633
9	3.17853	5	3	1	9	1.97295	6.72437	-0.791003	6.83935	3.72562	16.9027
62	2.89547	5	3	1	12	0.0551664	0.838128	-0.780924	5.71619	4.35943	0.143189
380	3.0311	5	3	1	4	2.55564	3.17738	-0.29388	15.3929	11.5854	10.8529
289	3.09007	5	3	1	6	1.72582	7.39898	-0.666791	7.24132	5.43553	6.35118
393	3.01341	5	3	1	9	1.89425	1.65807	-0.717336	9.51401	6.55393	10.59
405	3.037	5	3	1	9	2.24951	5.23718	-0.523843	4.94399	3.75749	1.41754
172	3.00162	5	3	1	5	0.347444	0.48886	-0.51662	1.86414	1.17642	0.152355
348	2.93675	5	3	1	17	-0.0607003	0.845601	-0.750929	0.317941	0.274303	-0.140524
158	3.0429	5	3	1	3	0.974094	3.67307	-0.168666	6.04504	4.807	1.64273
298	3.01931	5	3	1	16	0.881443	8.7948	-0.848739	8.04101	6.93129	3.33473
190	2.95444	5	3	1	4	1.72806	5.69282	-0.0632204	7.53516	5.81533	3.99526
251	3.10187	5	3	1	6	2.03789	6.17534	-1.1049	7.25787	5.70752	3.49369
266	3.09597	5	3	1	15	0.331318	0.673291	-0.677318	1.22555	0.865382	0.223129
109	3.06059	5	3	1	1	3.13369	2.3294	-0.916462	4.72198	4.00346	3.68414
119	3.0311	5	3	1	3	0.992528	2.69817	0.018867	3.55182	2.79727	1.07584
171	3.0311	5	3	1	15	0.975849	1.94883	-0.766135	3.75833	3.32283	0.940616
216	2.97803	5	3	1	9	2.83018	9.13197	-0.796873	11.4122	6.66029	24.8529
317	3.07828	5	3	1	9	1.15396	0.685298	-0.60203	2.29009	2.15707	0.583152
193	3.00751	5	3	1	4	0.493251	0.665758	-0.384564	0.632223	0.433376	0.0195804
181	3.0252	5	3	1	16	0.72292	2.98126	-0.805724	3.01687	2.67241	0.924611
130	3.01931	5	3	1	4	0.960846	0.694971	-0.187062	2.50464	2.01715	0.242674
75	2.98982	5	3	1	4	1.24359	2.0615	0.21995	0.941792	0.676075	0.0619913
411	3.00162	5	3	1	5	0.369574	0.611811	-1.07209	0.0120162	-0.0706716	-0.103604
974	2.98392	5	3	1	14	0.0879329	-0.194855	-0.970484	0.0341178	0.0259088	-0.0958416
239	3.037	5	3	1	6	2.54428	7.35302	-0.990413	7.67038	6.33587	2.7718
134	2.91316	5	3	1	15	0.439273	-0.310393	-0.65963	3.55697	2.73601	0.172427
80	2.93675	5	3	1	4	0.543738	2.10852	-0.224898	1.86803	1.40401	0.743433
233	3.07828	5	3	1	9	1.89066	5.86422	-0.0335417	5.38429	4.03757	3.58891
194	2.93085	5	3	1	17	-0.0246143	1.59445	-0.696229	0.544696	0.213494	0.172053
186	3.01931	5	3	1	4	2.36223	8.23629	-0.134818	13.5635	10.7654	5.95199
117	3.17263	5	3	1	12	0.0880778	1.88661	-0.782641	6.15416	4.66838	0.630759
161	3.05469	5	3	1	1	0.659476	0.598823	-0.791669	1.12495	1.00664	0.29037
176	3.06059	5	3	1	7	0.960435	2.82464	-0.190854	4.51193	4.60853	1.3505
17	3.05469	5	3	1	14	-0.0661388	-0.219149	0.133105	-0.000639184	-0.084262	-0.126797
1094	3.10187	1	8	1	6	3.59161	1.30041	-0.909777	3.51727	1.39521	1.84255
1304	2.96034	1	8	1	6	4.92319	2.58626	-0.296309	8.29121	4.15545	1.25311
543	3.06059	1	8	1	4	4.64304	0.682617	-0.42329	7.68817	4.12504	0.892007
485	3.06059	1	8	1	3	4.52835	1.53267	-0.380411	7.70144	5.39555	0.294422
1836	3.06059	1	8	1	2	2.69479	6.95499	-0.927396	10.0056	4.80134	4.06044
1179	3.2434	1	8	1	6	4.34722	3.02647	-1.53765	7.08178	3.2027	3.06255
2085	3.00162	1	8	1	6	5.18524	1.31093	-2.1442	8.22991	3.63604	4.52246
1000	2.98982	1	8	1	6	2.24139	0.269517	-0.690653	11.8241	6.78464	-0.110636
1221	2.96623	1	8	1	6	3.0907	2.20533	-0.201167	7.08252	3.44913	1.45507
553	2.99572	1	8	1	4	2.89158	-0.294929	-0.487472	5.45994	2.83547	0.961567
817	3.11366	1	8	1	6	2.94044	-0.320258	-0.19582	1.64747	0.685467	-0.190414
393	3.0311	1	8	1	6	1.71331	3.04689	-0.608455	11.7949	6.7757	-0.175612
1282	3.01931	2	8	1	2	5.03969	12.0409	-0.315566	13.7869	6.8795	3.52487
387	3.08417	2	8	1	6	1.86392	2.49456	-0.587558	9.62005	5.47533	-0.0974032
248	3.06648	2	8	1	2	2.51527	4.12049	-0.320276	5.69669	2.91087	0.136754
247	3.04879	2	8	1	2	3.83564	10.8457	-0.0897913	11.1066	5.78936	1.07782
493	3.06059	2	8	1	2	2.27093	3.66645	-0.188945	7.05437	3.56212	0.756051
453	3.09007	2	8	1	3	4.79451	2.77733	-0.569271	7.38149	5.06168	0.46704
318	3.05469	2	8	1	6	1.63446	2.38433	-0.553462	10.6874	6.09212	0.0201404
245	2.97803	2	8	1	6	0.33486	-0.285304	-0.451697	2.41586	1.22662	-0.174367
551	3.08417	2	8	1	2	2.5038	0.757538	-0.255265	3.34482	1.59572	0.347069
650	3.05469	2	8	1	2	2.96238	5.84812	-0.291974	10.1236	5.40681	0.114462
254	3.07828	2	8	1	6	1.44381	1.82329	-0.334571	11.4385	6.55046	-0.10137
490	3.11366	2	8	1	6	0.781728	0.813745	-0.862583	9.14064	5.11845	0.00509021
77	3.06648	3	8	1	6	3.96286	-0.0398026	-1.02283	7.94243	4.23187	-0.187986
179	3.0311	3	8	1	6	1.91177	0.228934	-1.08565	5.99054	2.78395	1.83293
174	3.07238	3	8	1	6	4.07459	1.03264	-0.956688	2.15801	0.93951	-0.0198253
248	3.04879	3	8	1	6	1.59944	-0.319417	-0.393089	2.4561	1.13163	-0.182312
257	2.99572	3	8	1	6	1.84142	-0.313971	-0.973517	1.34937	0.364591	0.63306
224	2.99572	3	8	1	6	1.93674	0.711172	-1.08518	5.27346	2.62023	0.558094
695	3.037	3	8	1	2	2.78184	2.83965	-0.274865	4.88311	2.46825	0.0194338
273	3.10776	3	8	1	6	4.38621	0.767908	-1.28865	6.53384	2.81959	3.4552
86	3.06648	3	8	1	6	4.56439	2.03438	-3.18453	7.58408	3.33871	4.01015
153	2.90137	3	8	1	6	5.69764	0.238552	-1.22212	10.4024	3.46349	12.9578
596	3.0252	3	8	1	6	2.47849	-0.307238	-1.21104	2.71151	0.701412	3.42184
291	2.98392	3	8	1	6	4.68048	1.83531	-0.866122	8.22569	4.17388	1.08345
176	2.96034	3	8	1	6	4.69804	0.227061	-1.00546	4.93181	2.42333	0.441692
195	3.04879	4	8	1	6	3.7901	-0.186405	-0.482143	8.57229	4.47938	0.390169
83	2.92495	4	8	1	6	4.39061	2.20353	-1.66945	7.64239	3.6631	2.36589
107	3.037	4	8	1	6	4.51701	1.32667	-1.14987	4.48932	0.865064	8.28222
178	3.01341	4	8	1	6	5.00291	0.226586	-0.348255	8.58989	2.85127	9.96472
172	2.95444	4	8	1	6	3.80416	0.761238	-0.740923	7.31571	3.33246	3.0001
97	3.09597	4	8	1	6	3.73553	0.762083	-1.60059	4.841	2.43469	0.190127
368	3.0429	4	8	1	6	4.26209	1.8687	-1.00149	6.14366	1.57342	9.70884
135	2.98392	4	8	1	6	3.90559	1.25047	-1.31844	7.36462	3.4019	3.01964
106	2.98982	4	8	1	6	4.32633	2.37153	-0.859883	8.66436	4.40052	1.2027
221	3.0429	4	8	1	3	6.33967	2.06455	-0.635496	4.78218	2.17953	6.68019
271	3.0429	4	8	1	6	3.92555	2.8969	-0.383674	7.347	3.95145	0.390984
234	3.14904	4	8	1	6	3.89061	1.29841	-0.606184	8.68542	4.27843	2.0054
80	3.27878	4	8	1	6	2.38835	-0.291986	-1.19183	7.26283	3.46475	2.26787
41	2.99572	4	8	1	6	3.02473	-0.295531	-1.65331	2.77314	1.25911	0.277642
149	3.01931	4	8	1	6	3.3405	0.503968	-1.26796	3.41254	1.00556	3.96499
446	3.01931	5	8	1	2	0.347439	0.230566	-0.557941	1.20529	0.471182	-0.139905
395	2.98392	5	8	1	3	1.02309	2.38239	-0.27303	3.97755	2.12352	0.102763
355	3.00162	5	8	1	4	-0.170751	-0.156468	-0.56186	-0.015201	-0.231621	-0.179731
297	3.09007	5	8	1	5	0.0492329	1.55488	-0.39506	0.873918	0.733428	0.483683
287	2.96623	5	8	1	3	0.998782	0.852701	-0.0916613	2.95528	2.15122	0.425006
509	2.96034	5	8	1	6	3.37539	0.225097	-0.876614	5.45083	2.66304	0.776791
184	3.00751	5	8	1	6	1.33065	-0.31032	-1.01225	1.83456	0.784284	-0.189202
255	3.0429	5	8	1	6	1.33066	0.282861	-1.09051	2.9367	1.356	0.223112
655	3.0429	5	8	1	2	1.41299	0.231873	-0.772527	1.03704	0.356066	-0.130902
361	3.10187	5	8	1	2	0.239691	0.774266	-0.656106	0.149565	-0.154454	-0.143089
701	2.98982	5	8	1	5	1.0467	1.49553	0.0361809	2.80995	4.9348	0.813568
204	3.05469	5	8	1	5	1.92746	2.75634	-0.180989	3.54001	2.81549	2.74325
469	3.01931	5	8	1	3	1.31502	0.248294	-0.0962989	0.526322	0.111373	-0.120221
421	3.05469	5	8	1	4	0.0540468	0.920077	-0.168091	0.143254	0.236507	0.109497
229	3.01341	5	8	1	6	1.19492	-0.312978	-0.767832	2.05224	0.901284	-0.191608
515	3.0252	5	8	1	1	2.07558	7.61388	0.35208	5.64881	16.2796	7.26506
718	3.06059	5	8	1	5	2.05849	6.65646	-0.100823	2.6593	4.33995	0.829281
760	2.98982	5	8	1	3	3.93128	0.798496	-0.515338	3.45449	1.90589	0.010942
542	2.96623	5	8	1	6	0.851222	0.763623	-0.85231	1.42981	0.523221	-0.000736743
336	3.037	5	8	1	1	-0.094457	1.53955	-0.0733172	1.92409	2.53735	0.263712
476	3.0252	5	8	1	2	2.01458	2.37625	1.16932	7.77384	4.16317	0.582134
349	3.10776	5	8	1	4	0.409865	0.266869	0.480547	1.1556	0.461916	-0.169847
514	3.07238	5	8	1	6	0.706353	-0.28108	-0.845583	1.46248	0.603351	-0.181797
977	3.10776	5	8	1	2	1.01449	0.20694	-0.335293	0.33414	-0.065705	-0.158207
1314	3.08417	5	8	1	6	2.28368	1.29069	-1.06301	1.9675	0.780389	0.242696
1134	3.037	5	8	1	2	1.12426	1.80321	-0.25531	3.19871	1.53607	-0.0833447
1066	3.07828	5	8	1	3	4.13453	0.793715	-0.477586	2.64526	1.39028	0.0101866
513	3.11956	5	8	1	3	1.06819	0.763802	0.655402	2.08335	0.914345	0.214274
1189	3.10776	5	8	1	6	1.63386	-0.315063	-1.05806	3.2863	1.5961	-0.189564
524	3.0311	5	8	1	4	2.60207	0.869524	-0.771214	3.58368	2.18241	-0.0893894
662	3.01341	5	8	1	5	1.88116	2.62395	-0.65578	5.71551	5.33162	2.55255
467	2.98982	5	8	1	4	2.43508	0.86686	-0.777774	2.99047	1.77511	-0.0911803
1032	3.06059	5	8	1	2	1.56152	0.235576	-0.821662	0.547833	0.069749	-0.117794
438	2.93085	5	8	1	1	-0.0732204	0.718267	-0.0102508	-0.0748705	-0.125527	-0.0363883
72	2.93085	5	8	1	4	1.61381	-0.306078	-0.180507	1.01479	1.86001	-0.121038
646	3.05469	5	8	1	6	1.897	0.219401	-0.93105	0.96808	0.278063	-0.108757
483	3.13135	5	8	1	5	0.204161	0.41576	-0.467684	0.396404	0.249912	-0.0519509
472	3.06059	5	8	1	3	0.191876	0.454408	-0.0309714	0.249196	0.185373	0.0417396
725	3.0311	5	8	1	2	2.37336	11.4031	-0.945857	9.85617	4.701	4.14076
1156	2.95444	5	8	1	4	1.07591	0.257648	-0.548719	0.636567	0.159266	-0.10229
372	2.94854	5	8	1	2	2.59283	0.216905	-0.571564	2.66276	1.1471	0.427538
590	3.05469	5	8	1	3	2.33254	1.3144	-0.179286	3.70435	1.72061	1.10764
379	2.98392	5	8	1	3	1.16054	0.915793	-0.126505	4.67487	3.47506	0.422842
254	3.00751	5	8	1	5	-0.0156346	1.42487	-0.286299	0.0285071	0.12865	0.180678
776	2.38242	1	9	2	18	16.2608	5.84818	1.95603	13.5465	15.6471	2.84696
729	1.55683	1	9	2	18	13.199	8.45745	1.97032	13.5237	15.8062	1.77422
556	1.63939	1	9	2	18	18.7313	10.8806	1.9665	15.3039	17.881	2.10193
702	1.74554	1	9	2	18	12.42	6.84804	1.50649	12.1392	13.7751	4.13023
1113	2.18192	1	9	2	14	3.85985	1.99826	-0.00689131	3.58047	3.18138	5.29415
797	2.04629	1	9	2	14	4.57494	2.18064	0.776233	3.5956	4.11346	0.727935
1166	2.90137	2	9	2	7	7.24408	3.46062	0.367199	6.89832	4.19139	4.55722
676	3.44979	2	9	2	3	2.73558	2.37455	0.594922	13.7895	10.7693	0.302097
761	3.79772	2	9	2	3	2.9028	2.49644	1.16307	14.371	11.3146	-0.00509421
861	2.56523	2	9	2	18	9.87878	3.46122	1.40003	9.03944	10.2265	2.84171
661	5.24251	2	9	2	18	8.84891	11.5103	1.07122	9.21243	10.7463	1.63194
349	6.55756	2	9	2	3	1.74932	-0.175857	0.50257	4.34747	2.80628	1.57928
521	3.14904	2	9	2	18	4.42432	2.80074	0.175908	7.47076	6.99708	9.79872
735	1.68067	2	9	2	3	1.54476	3.29514	0.444536	6.14749	3.95392	3.18096
570	1.73374	2	9	2	14	3.80921	5.1461	0.959278	8.40548	9.90507	1.10002
482	2.55933	2	9	2	1	2.61739	36.157	0.707795	8.26771	27.7539	51.6445
643	1.96963	2	9	2	13	3.96003	9.75592	1.01375	5.62798	16.6169	41.818
732	2.4237	2	9	2	13	3.97715	10.3081	1.01059	4.49366	13.4919	31.6599
765	5.39583	2	9	2	18	6.62663	5.7528	0.552267	10.2981	9.72096	13.4158
758	2.61241	2	9	2	14	6.09674	5.09312	0.189594	9.68471	10.5922	5.85293
517	3.62671	2	9	2	7	14.1339	8.43867	0.331571	7.78445	3.93949	8.21226
479	2.23499	2	9	2	2	2.68667	6.5818	-0.479288	9.20329	6.37807	3.22848
759	2.17602	2	9	2	2	9.89318	11.9122	-0.193566	12.2377	7.83282	6.86019
951	2.76573	2	9	2	8	3.41212	11.6058	0.155528	11.9869	7.92165	5.72691
431	1.91066	2	9	2	18	5.6877	7.5502	0.64038	9.29044	10.4796	3.43536
470	2.24679	2	9	2	7	16.1681	3.30936	0.317686	13.9738	7.19939	14.5161
656	5.10687	3	9	2	3	2.1999	2.14017	0.443199	11.099	8.69994	0.0706042
333	6.36295	3	9	2	2	10.5007	5.44881	-0.116574	10.8457	8.12808	1.44545
909	3.60902	3	9	2	8	2.94244	18.7295	-0.139832	10.1433	7.32571	2.44036
448	2.97803	3	9	2	2	2.8196	7.65478	-0.199022	13.9353	10.3042	2.48299
294	6.36885	3	9	2	2	2.13795	2.0518	-0.0378357	3.84911	2.76391	0.753492
324	2.46498	3	9	2	7	10.825	2.70768	0.39603	10.0194	7.01028	3.20144
496	1.96963	3	9	2	3	1.74012	-0.109103	0.642805	7.604	5.98675	-0.123955
242	5.61402	3	9	2	2	2.08387	2.17991	-0.102354	9.31388	5.75066	5.90108
471	2.73035	3	9	2	2	7.51725	11.2974	0.0762912	10.3357	8.05571	0.195557
383	6.50448	3	9	2	2	2.38029	4.79587	-0.197124	11.7405	8.32552	3.4019
234	3.04879	3	9	2	14	2.39332	-0.0964583	0.756609	2.12168	1.42561	5.17347
289	1.76913	2	9	2	7	11.8834	9.2224	0.503383	9.68068	4.744	10.8871
546	9.11099	4	9	2	7	9.43643	1.82575	0.44083	10.776	8.06195	1.47838
296	6.4691	4	9	2	8	10.6194	9.77822	0.0915038	12.1897	8.7371	3.21459
332	3.53235	4	9	2	2	11.4476	5.83139	-0.146781	13.4149	10.3541	0.719334
275	6.80523	4	9	2	7	8.51425	0.348928	0.518711	10.5726	7.25847	3.92892
225	7.00574	4	9	2	7	13.9677	1.89366	0.449129	8.15961	4.32726	7.85018
153	6.6755	4	9	2	13	4.39587	7.03185	1.00915	4.27265	12.9138	28.8906
214	4.35205	4	9	2	5	1.28125	0.756285	0.532213	3.38836	8.02852	9.66818
287	6.59884	4	9	2	7	10.6097	0.350947	0.44473	8.55893	6.41519	1.061
655	1.75143	5	9	2	3	1.64652	0.741914	0.679016	2.10913	1.15421	0.598229
195	1.10865	5	9	2	13	-0.141186	-0.360168	1.21257	-0.120468	-0.0227603	-0.0761101
614	2.80111	5	9	2	11	0.195663	-0.338054	1.35117	0.014919	0.732936	-0.0328556
603	3.53825	5	9	2	9	1.86691	1.03435	0.413464	2.31989	9.62615	-0.0779472
855	2.77163	5	9	2	13	1.15017	2.47192	1.17367	1.84479	6.19274	-0.078173
177	1.03789	5	9	2	2	-0.157475	-0.203429	0.495554	-0.148811	-0.176175	-0.149602
889	2.48267	5	9	2	12	0.314204	3.42585	1.17308	1.27812	3.74755	-0.0865663
261	0.625091	5	9	2	16	-0.179838	-0.297096	1.01054	-0.176575	-0.202295	-0.105236
633	5.01252	5	9	2	6	-0.0767691	2.56953	0.371258	0.3632	1.8819	0.00315748
501	5.72017	5	9	2	5	0.538448	0.930625	0.338951	0.685912	2.47045	-0.0400745
494	3.78593	5	9	2	2	0.937139	0.347091	0.259241	2.98409	2.16159	0.421211
589	4.4405	5	9	2	3	1.50244	0.803318	0.779847	3.90767	2.69661	0.0342933
984	2.80111	5	9	2	16	0.176221	0.496078	1.2561	0.0729721	0.0726858	-0.114437
1228	2.91906	5	9	2	12	0.343551	0.908572	1.08128	-0.0331709	0.228724	-0.0618945
386	1.6099	5	9	2	2	-0.0740162	-0.203036	-0.0876313	-0.000194369	-0.0269344	-0.143981
442	1.29146	5	9	2	4	1.92188	-0.4872	1.59417	-0.0880553	-0.238819	-0.0853728
366	2.92495	5	9	2	11	0.132416	-0.374431	0.78503	-0.0090674	0.648781	-0.055812
841	5.44891	5	9	2	12	0.364981	1.1313	1.26444	0.891179	2.33487	-0.0910031
620	3.65619	5	9	2	6	0.00584215	0.82102	0.255346	0.119875	0.716271	-0.06511
2154	6.2745	5	9	2	17	0.787642	3.41904	0.791129	0.79383	2.86302	-0.0415386
505	8.82793	5	9	2	6	0.560089	6.64002	0.70227	1.09891	5.31738	5.52425
542	6.23911	5	9	2	13	0.609383	1.03478	1.32436	1.09046	3.71171	-0.0779097
564	2.4178	5	9	2	10	5.96784	-0.412378	0.572796	2.70356	2.73468	1.97076
895	2.8365	5	9	2	9	0.688876	0.919655	0.453467	0.745379	2.59409	-0.0457965
392	1.22659	5	9	2	13	-0.073332	0.820712	0.618172	0.041889	0.226621	-0.0996568
303	1.65708	5	9	2	12	-0.107666	-0.367838	1.06877	-0.0347028	0.160299	-0.0782808
734	2.29397	5	9	2	13	0.798276	0.418822	1.06518	-0.0553672	0.262584	-0.0779245
204	1.0084	5	9	2	4	0.0393854	-0.496117	1.49373	-0.149006	-0.383632	-0.144551
162	1.16762	5	9	2	4	0.59827	0.0839555	1.55646	0.0909163	0.141868	-0.122633
752	6.82882	5	9	2	6	0.181769	2.03758	0.481346	0.67842	2.24531	-0.0773133
1388	1.99321	5	9	2	13	4.35736	4.70664	0.768084	2.2119	7.99023	0.341896
427	2.0286	5	9	2	13	0.281873	0.863625	0.8043	0.255553	0.121055	-0.131483
567	0.973019	5	9	2	1	0.0383898	3.00555	0.722272	0.242427	1.38066	0.20913
402	2.55344	5	9	2	15	0.0268271	0.946257	0.411746	-0.0227285	0.216779	-0.0746494
856	5.56095	5	9	2	1	0.258833	0.95552	1.07864	0.843451	1.91106	-0.0607138
325	3.15494	5	10	1	1	0.145492	1.32211	1.03802	0.487918	1.11506	-0.0618648
391	4.08668	5	10	1	2	0.182571	1.96233	1.51356	1.787	3.58083	-0.0724163
825	3.33775	5	10	1	1	1.96547	5.26048	1.74227	3.94276	5.44935	11.1424
438	3.58543	5	10	1	4	0.872241	-0.363536	1.70794	3.82836	5.04194	0.0363211
354	4.0395	5	10	1	4	1.60563	2.16579	1.45241	3.94025	4.70521	-0.103794
683	3.05469	5	10	1	7	0.239579	1.0585	1.48375	2.35695	3.1889	-0.0912377
850	2.05808	5	10	1	5	1.15113	1.0546	1.41548	-0.101045	-0.116174	-0.0958863
140	3.0429	5	10	1	7	0.574607	8.43036	1.20738	2.47415	5.32518	-0.0622009
429	3.44979	5	10	1	10	0.468474	1.31885	1.60954	2.01548	3.81086	-0.0640812
378	3.12545	5	10	1	10	0.366766	4.33426	1.51322	0.925863	1.84867	-0.0562005
468	3.0252	5	10	1	6	3.06166	2.59235	1.80792	6.06831	14.308	12.4111
483	3.75055	5	10	1	6	3.81628	2.28917	1.7945	11.5672	27.2392	8.35558
485	3.38493	5	10	1	9	0.393203	2.29152	1.3336	0.366555	1.13802	-0.0626062
420	2.87778	5	10	1	9	1.02518	2.30463	1.44763	1.18091	3.09918	-0.0520388
436	3.0311	5	10	1	9	0.405544	2.54557	1.56571	0.643637	1.83076	-0.0531186
320	2.92495	5	10	1	11	-0.0520853	2.94071	1.33589	0.515631	1.7086	-0.0610927
528	3.00751	5	10	1	12	-0.200486	1.68731	1.37915	-0.00538206	0.280755	-0.0627782
191	3.4321	5	10	1	3	-0.191586	4.01911	1.30036	1.42985	6.53648	-0.0264466
186	5.03611	5	10	1	6	-0.0721574	2.3423	1.36558	0.0794131	0.415729	-0.0545332
305	3.06059	5	10	1	6	-0.173685	3.7239	1.35532	0.108714	0.496336	-0.0513716
573	3.47338	5	10	1	6	-0.199366	3.85512	1.27241	0.346181	1.06038	-0.0480441
327	3.41441	5	10	1	6	0.113671	5.0756	1.33057	4.87112	11.3853	-0.0499255
248	4.43461	5	10	1	3	-0.187041	5.96177	1.30937	0.737243	3.74135	-0.0339644
494	2.25858	5	10	1	3	-0.217176	4.85598	1.2932	0.307199	2.05485	-0.0509249
306	3.52056	5	10	1	3	0.212151	3.727	1.29252	1.19355	4.30409	-0.035336
161	2.80701	5	10	1	3	-0.199618	-0.172833	1.28272	0.00433427	0.516701	-0.036291
165	3.27878	5	10	1	3	1.28254	10.4651	1.29356	5.26481	16.2182	-0.04275
345	2.80701	5	10	1	12	-0.165598	-0.308602	1.35061	-0.117115	-0.0210956	-0.0673646
379	2.85419	5	10	1	11	-0.085368	1.99702	1.46239	0.323909	0.93717	-0.0599407
300	3.13135	5	10	1	11	-0.0954594	-0.305764	1.41444	-0.10491	-0.0123584	-0.0554743
689	4.10437	5	10	1	11	2.42852	11.2767	1.29822	5.54309	17.8693	-0.0622427
468	2.68317	5	10	1	11	-0.147567	-0.254257	1.33635	-0.0675062	0.216333	-0.0560966
331	3.13725	5	10	1	11	1.23285	3.08475	1.38656	3.15051	11.0914	-0.0559017
372	3.36723	5	10	1	11	0.367139	2.33799	1.29474	1.50302	5.15734	-0.0597386
1108	4.84151	5	10	1	11	-0.108833	-0.217838	1.38516	0.0675445	0.753717	-0.0523372
361	2.18192	5	10	1	11	-0.111519	6.2627	1.38604	1.52708	5.59726	-0.0562603
316	3.38493	5	10	1	11	-0.192261	2.33189	1.38007	0.15227	0.902793	-0.0666181
687	3.14315	5	10	1	11	0.389191	6.60111	1.38842	2.17198	7.33206	-0.0656273
380	4.10437	5	10	1	11	0.256614	1.65805	1.77277	0.537658	1.56501	-0.0613707
573	2.78342	5	10	1	8	4.97418	9.49303	2.06813	5.5932	13.7349	1.82565
293	3.93925	5	10	1	12	3.94822	7.39669	1.4405	2.22316	2.36842	24.9703
372	2.84239	5	10	1	8	0.243785	2.82879	1.2262	1.42753	5.48853	-0.0627996
691	0.831489	1	9	3	13	60.1231	11.1706	1.53894	15.4622	8.34353	1.7947
541	0.542532	1	9	3	5	47.6232	33	1.25304	15.4775	8.32612	1.93036
1007	1.23839	1	9	3	15	59.4856	5.38785	1.47222	14.3325	6.60558	7.34959
509	0.796106	1	9	3	15	21.3514	10	1.64888	7.99235	3.58567	3.7874
597	0.813798	1	9	3	13	62.9534	14.0662	1.69353	13.9502	7.24766	2.87898
631	0.943533	1	9	3	13	60.963	11.1712	1.48495	15.4166	8.4108	1.31345
841	0.831489	1	9	3	5	44.8516	8.91843	1.10386	12.9972	6.48595	3.91659
619	3.73285	2	9	3	18	20.7207	10.5967	1.68218	14.0239	7.72057	0.531891
409	3.94515	2	9	3	26	4.26526	2.17315	1.438	7.06163	3.30063	2.46148
398	2.04039	2	9	3	8	9.56794	7.70529	1.90692	13.7133	7.30179	1.88809
378	1.11455	2	9	3	13	46.7446	0.85424	2.24208	14.2973	6.74157	6.45093
653	1.0143	2	9	3	7	6.28889	0.889622	1.90727	3.92387	1.90771	0.207821
486	2.15244	2	9	3	18	3.80395	2.1532	1.50695	6.51855	3.29839	0.751407
485	1.06148	2	9	3	8	9.87609	8.97878	1.40555	14.8942	8.28532	0.342316
345	0.725341	2	9	3	28	4.64575	0.238271	1.73901	11.8476	6.58684	-0.0670011
337	1.4212	2	9	3	28	6.33817	3.16061	2.70581	7.75628	3.57485	3.14853
377	1.34454	2	9	3	28	40.9023	0.235994	1.93257	13.6915	7.50408	0.9188
740	0.919945	2	9	3	28	4.76381	1.20039	0.95679	14.1641	7.92809	-0.103716
167	1.06737	2	9	3	28	5.18638	2.00367	1.06903	12.1211	6.72262	-0.0327259
540	0.601503	2	9	3	18	21.7952	7.89905	2.64693	13.642	7.5767	0.233194
659	1.4094	2	9	3	23	5.82027	3.80502	1.14775	11.3586	5.61478	3.54916
450	0.99071	2	9	3	23	6.79214	6.41087	1.35432	13.6969	7.31622	1.84667
236	0.70765	2	9	3	8	9.09288	4.55983	1.15729	11.457	5.1838	5.89443
1593	2.90726	2	9	3	8	10.3775	6.01709	1.14535	12.8524	4.44344	13.94
731	1.73964	2	9	3	8	8.93109	6.49319	1.21349	11.2301	4.12929	10.6687
326	2.10526	2	9	3	8	10.2114	3.1173	1.07396	12.8108	6.13341	5.08067
817	2.53575	2	9	3	8	10.2418	5.20077	0.769007	12.1125	5.15412	8.01893
1153	2.0227	2	9	3	8	7.0026	2.15357	1.08205	9.77846	4.44048	4.65301
439	3.07828	2	9	3	8	10.113	6.63876	0.619979	12.0534	5.44234	6.3459
493	2.78932	3	9	3	26	11.582	11.0659	1.72094	11.233	5.77457	2.19293
175	3.34365	3	9	3	13	31.0174	1.69332	2.10133	7.07997	3.56016	1.20361
321	1.56862	3	9	3	18	19.1181	6.42552	1.70702	9.9329	5.36201	0.407358
514	2.12885	3	9	3	26	13.4543	7.07396	1.66622	10.1046	4.76908	4.03833
492	3.96284	3	9	3	23	8.9779	3.51761	1.034	10.246	4.67122	5.00434
563	2.55933	3	9	3	13	33.4044	0.877708	2.01681	8.83876	4.73788	0.452685
429	2.71266	3	9	3	18	6.76997	1.75933	1.59671	7.46858	3.54599	2.42261
622	2.06398	3	9	3	15	20.2343	3.95665	1.65191	9.18895	4.6362	1.9617
560	1.26198	2	9	3	5	45.1113	6.00432	1.83439	12.6984	5.92716	5.80659
561	1.04968	2	9	3	13	50.674	1.19891	1.66865	6.20249	2.62046	3.37041
538	1.06737	2	9	3	5	45.0078	4.87967	1.83454	12.3483	5.34393	7.74602
403	0.943533	2	9	3	23	6.04213	11.1353	0.693904	12.7652	5.94889	5.87717
402	0.860974	2	9	3	13	47.8508	6.02019	1.59867	10.4629	5.14708	3.17039
416	1.6276	2	9	3	26	9.21965	4.41061	1.5264	8.814	4.22634	2.95583
691	10.2845	4	9	3	26	12.5321	7.205	1.65298	10.5543	5.28265	2.73939
305	2.90726	4	9	3	26	10.2104	0.765045	1.34054	7.50923	3.10341	4.80098
427	3.80952	4	9	3	15	19.0011	0.707428	1.63991	6.84734	3.08191	2.92756
320	5.43121	4	9	3	26	10.9372	1.45424	1.22267	7.92392	3.5208	3.92489
120	4.09258	4	9	3	26	12.859	4.88034	1.62969	9.80327	4.77223	3.12335
652	6.51628	4	9	3	26	10.0364	3.76888	1.26603	8.62441	4.00566	3.50498
765	5.54326	5	9	3	27	7.26	0.863659	1.83738	1.67265	0.656568	-0.107813
482	2.65958	5	9	3	6	6.82848	10.6559	0.575053	7.79299	6.55771	3.55684
715	3.70337	5	9	3	20	1.40149	-0.316186	1.69414	0.420403	-0.0636921	-0.164227
557	3.73875	5	9	3	24	0.55177	-0.419416	1.31821	0.31932	0.271949	-0.118087
764	3.78593	5	9	3	24	0.512328	0.395175	1.37849	0.0755281	0.0209945	-0.123373
462	1.99911	5	9	3	17	-0.0683471	-0.500142	1.53345	-0.0654611	-0.229061	-0.151224
620	1.71015	5	9	3	3	0.0103952	0.157603	1.88526	0.250992	0.219757	-0.138712
733	4.87689	5	9	3	7	0.615105	-0.0579886	1.73644	1.04513	0.299622	-0.16305
834	2.44139	5	9	3	2	10.0296	3.65908	1.61018	3.3112	2.40916	0.841342
446	4.31667	5	9	3	21	2.44457	0.0125341	1.50003	1.45994	0.580764	-0.107857
536	4.93586	5	9	3	12	0.558541	-0.0860023	1.47198	1.21505	0.386449	-0.168426
246	4.46409	5	9	3	3	3.56746	1.58001	3.23284	2.13843	3.7834	2.09869
1692	3.49697	5	9	3	17	1.22188	0.839452	1.74108	0.545508	0.856347	-0.173363
659	4.53486	5	9	3	9	0.821567	0.327924	1.40365	0.431656	-0.0241586	-0.10396
626	2.91906	5	9	3	29	4.69969	1.58542	1.49831	2.03719	3.34504	0.769569
534	2.81881	5	9	3	12	3.89524	0.250773	1.37268	1.35025	0.460993	-0.128439
395	2.12295	5	9	3	29	6.18462	8.02428	1.98982	7.03829	3.55807	3.37272
324	2.09346	5	9	3	11	5.04687	8.82881	1.5723	5.9496	7.88615	3.18681
566	3.55004	5	9	3	22	0.370294	-0.348759	1.46785	0.213277	-0.167055	-0.16055
410	1.4153	5	9	3	19	-0.072759	0.443284	1.64414	-0.0329936	-0.192452	-0.141637
460	2.18192	5	9	3	12	0.23657	0.254468	1.44757	0.603373	0.0430275	-0.102992
858	2.31166	5	9	3	25	-0.0944599	0.297854	1.65375	0.0401126	0.00965395	-0.145858
906	2.27627	5	9	3	14	3.12646	2.5429	1.71403	1.15662	1.91428	4.06914
385	0.914048	5	9	3	4	0.199972	0.585761	1.65977	0.219412	-0.146821	-0.171401
1060	2.24679	5	9	3	14	0.74183	-0.465105	1.72776	-0.0245834	-0.182225	-0.165175
434	2.61831	5	9	3	6	4.13942	2.27389	0.963505	1.82798	1.2021	0.782285
666	2.24679	5	9	3	1	2.84487	6.43581	1.438	3.95631	7.00076	1.11615
305	1.8281	5	9	3	12	5.30425	0.569519	1.33913	4.53674	1.49219	4.13763
990	3.82131	5	9	3	10	1.48433	1.69629	1.35288	2.91567	5.38502	0.409427
606	3.09007	5	9	3	7	1.84977	-0.0497697	1.74225	0.684562	0.111115	-0.16124
547	2.72445	5	9	3	11	5.31034	12.9488	1.5533	7.12678	9.74272	3.76205
408	1.29736	5	9	3	25	0.00421156	-0.285535	1.64602	-0.112893	-0.282586	-0.129983
346	2.80701	5	9	3	12	1.70044	0.592607	1.45163	2.68049	1.23358	-0.0930895
637	2.6242	5	9	3	10	3.43853	3.69304	1.70224	6.38553	5.88277	2.04766
825	2.69497	5	9	3	4	0.456096	0.0318147	1.83512	0.326191	-0.0774952	-0.165464
575	1.69836	5	9	3	14	0.693405	-0.496201	1.69599	0.232718	0.374763	-0.158988
276	0.595605	5	9	3	16	0.601405	0	1.62918	0.0883164	0.0484008	-0.147326
326	3.04879	1	11	1	12	1.79987	-0.344975	-0.999011	7.66695	1.32553	0.0141739
261	3.14315	1	11	1	12	1.47558	-0.338151	-0.933866	3.6192	0.257937	0.167957
1517	3.01341	1	11	1	9	0.991649	0.376965	0.0578129	2.94945	1.22647	-0.203567
1638	3.13725	1	11	1	8	4.74581	0.54517	-0.950944	6.51188	0.489817	0.531847
814	3.19032	1	11	1	13	9.88217	1.01863	-0.81668	6.93501	0.958413	0.159427
2370	2.97213	1	11	1	14	20.1931	5.85751	-0.799847	13.2736	1.68294	2.13922
1713	3.2316	1	11	1	2	72.7214	7.78956	-0.459613	15.6197	2.54552	0.327275
1055	2.93675	1	11	1	17	46.7902	3.00986	-0.164753	13.6497	2.00812	1.55532
285	3.07828	1	11	1	3	3.6686	-0.00206783	-0.643504	11.0831	1.79148	-0.0900961
763	2.94264	1	11	1	3	13.4479	-0.00768807	-0.549188	12.3591	2.21224	-0.338301
574	3.19032	1	11	1	16	15.1308	0.64	-0.941957	11.3828	0.792213	3.66791
693	3.06648	1	11	1	16	17.6365	1.02539	-0.780333	15.1629	2.68819	-0.250917
281	3.34365	1	11	1	6	1.85147	0.570295	-0.663575	2.6801	-0.0466251	-0.205194
461	3.00751	1	11	1	6	2.65777	7.07902	-0.771859	7.24449	1.08141	3.39697
191	2.93675	2	11	1	13	11.5927	-0.347631	-0.857283	5.85872	0.208676	2.21117
249	3.00751	2	11	1	12	2.40958	-0.00405695	-0.796088	8.444	1.45367	-0.344213
343	3.00751	2	11	1	12	4.67181	-0.28564	-0.772426	9.90931	1.45746	1.27513
426	3.037	2	11	1	12	5.44379	-0.0126809	-0.746705	9.42214	1.55378	0.131905
502	2.98982	2	11	1	12	4.53673	0.141835	-0.518901	11.2118	1.55387	2.22896
869	3.06059	2	11	1	3	18.2854	2.07144	-0.627145	15.4397	2.84215	0.780785
449	3.07238	2	11	1	10	26.3611	1.28754	-0.778268	13.5716	1.85829	3.3946
453	3.00751	2	11	1	3	18.1715	0.31489	-0.702337	15.0229	3.03567	-0.253052
7	3.09597	2	11	1	12	1.09146	-0.31124	-0.915557	0.510097	-0.382042	-0.345033
232	2.89547	2	11	1	12	2.82749	0.0911492	-0.73801	10.8761	2.00722	0.0437056
184	3.00162	2	11	1	12	3.76723	-0.338708	-0.787684	9.62589	1.48765	0.842275
322	2.90726	2	11	1	3	15.2063	-0.344128	-0.547698	11.5913	2.08644	-0.074514
704	2.93085	2	11	1	11	8.43486	1.72727	-0.767653	14.3884	2.49852	1.46656
283	3.04879	2	11	1	12	0.65266	-0.304645	-0.878117	3.18866	0.24362	-0.348187
282	3.07238	2	11	1	12	1.28934	-0.344862	-1.04677	4.50369	0.580938	-0.125643
458	3.11366	3	11	1	17	4.57402	0.125499	-0.614497	12.1938	1.93679	0.2918
124	3.01341	3	11	1	10	10.8781	0.383212	-0.751969	10.4654	1.97926	-0.231207
627	3.07238	3	11	1	3	21.4378	0.489407	-0.676707	13.5661	2.48592	0.438324
104	2.99572	3	11	1	8	1.96468	0.0369039	-0.799364	10.1387	1.40932	0.919229
614	3.0429	3	11	1	17	6.63289	0.168081	-0.611826	14.9053	2.26842	1.3608
196	3.05469	3	11	1	13	22.3006	2.48372	-1.28259	12.7031	1.80726	1.81195
1679	2.95444	3	11	1	2	112.218	5.91757	-0.382308	12.6629	1.38319	2.34658
1674	2.98392	3	11	1	4	5.57977	1.80629	-0.368189	10.4201	1.21665	1.13469
313	3.0429	3	11	1	12	2.11099	-0.351373	-0.736952	9.77621	1.88009	-0.341634
159	3.04879	3	11	1	8	1.5236	-0.251281	-0.801703	8.4325	1.27491	-0.0112476
515	3.26698	3	11	1	4	16.3818	-0.0817517	-0.571551	10.584	1.47269	0.545799
189	3.09007	3	11	1	4	3.46106	0.17131	-0.569651	5.12354	-0.235149	2.11506
286	3.11366	3	11	1	8	7.41064	0.0346314	-1.43018	8.17792	0.953244	0.0523891
304	3.00162	3	11	1	1	47.8412	0.959673	-0.752098	14.1438	1.78494	4.23164
574	2.96034	4	11	1	8	2.69929	-0.312322	-1.144	3.63362	0.105985	-0.371181
76	2.97803	4	11	1	8	6.15138	-0.312093	-1.44785	8.3752	1.02363	-0.00709808
120	2.98982	4	11	1	11	35.9447	1.65829	-0.849165	10.4813	0.871473	3.70111
100	3.10776	4	11	1	11	38.5558	0.92801	-0.867197	10.821	1.6257	0.901356
333	3.10187	4	11	1	8	1.05981	0.228145	-0.817382	5.13454	0.690613	0.190262
275	3.0252	4	11	1	4	7.21988	2.84098	-0.530201	11.7559	1.58179	0.915017
62	2.97803	4	11	1	5	11.596	1.2683	-0.799662	15.0915	1.97935	1.85684
167	3.00751	4	11	1	11	8.01625	0.033263	-0.782532	12.0029	2.10311	0.62257
204	3.0252	4	11	1	11	11.69	0.364793	-0.902229	12.4136	0.57967	7.20384
114	3.00162	4	11	1	15	54.0527	2.04266	-1.61128	13.3278	0.760004	6.53694
96	2.94854	4	11	1	11	44.2718	0.860294	-0.903634	10.5014	0.820447	3.82725
160	3.06059	4	11	1	8	6.76575	0.501924	-0.930013	8.64753	0.908232	0.753876
320	3.01341	4	11	1	8	1.582	0.962593	-0.787942	6.05986	0.673821	0.632247
351	3.037	5	11	1	9	0.922791	1.76332	-0.857661	0.995405	0.53488	0.424368
268	3.01341	5	11	1	9	0.753147	0.256758	-0.713946	1.97027	0.216123	1.28341
244	3.05469	5	11	1	6	0.953887	0.417484	-0.810211	0.370355	-0.262654	-0.190328
779	3.0252	5	11	1	12	1.94494	0.148119	-0.997819	1.19165	-0.202973	-0.305851
167	2.94264	5	11	1	7	0.812766	0.00956798	-1.00785	1.3936	-0.0375646	-0.231221
215	2.94264	5	11	1	6	1.22177	-0.0794695	-0.73252	1.95903	-0.0817649	-0.296931
303	2.98982	5	11	1	7	0.777298	1.86616	-1.05171	2.91458	1.58969	0.718757
504	2.97213	5	11	1	4	1.91579	-0.169183	-0.664533	0.0981348	-0.773358	-0.436938
639	3.0252	5	11	1	9	0.614039	-0.178657	-0.820048	0.532758	0.184983	-0.16403
451	3.06059	5	11	1	9	0.927225	0.382154	-0.0571278	2.21392	0.855429	-0.127254
482	2.97213	5	11	1	6	1.54694	1.32633	-0.805912	3.46821	1.31396	-0.0733302
647	2.97213	5	11	1	4	2.32768	0.645819	-0.696348	2.12468	-0.346824	-0.321684
242	3.04879	5	11	1	6	0.600133	0.403313	-0.451571	1.8707	-0.0752969	-0.30874
456	2.97213	5	11	1	7	2.59811	0.797373	-0.916124	5.47713	3.07691	0.955374
441	3.01341	5	11	1	6	0.405371	-0.200208	-0.77234	0.589658	-0.319003	-0.282324
973	3.0252	5	11	1	9	0.923069	1.44563	-0.674643	2.59593	0.941424	0.435652
591	3.037	5	11	1	9	0.773634	-0.183305	-0.767252	0.541827	-0.0261292	0.703231
259	2.91316	5	11	1	7	1.06904	2.08464	-1.04926	2.32899	1.43966	0.337866
275	2.98982	5	11	1	7	1.00351	0.182508	-0.854395	2.13655	0.968073	-0.263619
435	2.94854	5	11	1	7	1.06067	0.447117	-1.23836	1.2572	0.192925	0.286765
102	3.04879	5	11	1	7	0.601534	0.551436	-1.39481	0.429701	-0.133536	0.036105
208	2.93675	5	11	1	9	0.79332	0.0561213	-0.819745	5.9433	1.83914	0.952629
167	3.01341	5	11	1	9	0.210272	-0.203168	-0.865801	5.07848	1.70314	-0.292847
277	3.14904	5	11	1	6	1.68638	4.7687	-0.791764	4.48438	0.444221	2.55211
553	3.09597	5	11	1	9	0.681122	4.16594	-0.932277	1.80439	1.68141	1.09506
368	2.97803	5	11	1	9	0.597708	0.351591	-0.604634	1.12966	0.180278	-0.225129
319	3.26698	5	11	1	7	-0.00507866	-0.0491822	-1.03215	-0.182201	-0.247443	-0.192964
498	2.98392	5	11	1	9	0.215651	3.99943	-0.932759	0.279427	0.404431	-0.0162218
247	3.00162	5	11	1	6	1.05007	0.384702	-0.860396	4.34694	1.3484	-0.0844769
326	2.95444	5	11	1	7	2.4477	1.43523	-1.09393	3.69933	2.19077	0.517649
580	3.16673	5	11	1	9	0.135826	-0.00614976	-0.926262	0.140627	-0.363563	-0.241367
626	3.4321	5	11	1	6	0.477105	-0.145641	-0.705049	0.0327339	-0.633075	-0.354308
527	2.57703	5	11	1	12	2.8125	0.509074	-0.962353	4.3715	0.749662	-0.216307
501	3.01341	5	11	1	9	0.275966	1.28388	-0.871073	1.07596	1.98599	0.247092
169	3.04879	5	11	1	6	1.39284	0.0486569	-0.807092	2.08934	0.618316	-0.220992
359	3.037	5	11	1	9	0.227217	1.30782	-0.919544	0.193609	0.318014	-0.0753837
509	3.0252	5	11	1	7	2.7903	0.244618	-1.01708	7.16821	1.83023	-0.0648569
596	3.09597	5	11	1	4	1.86231	0.0171742	-0.654056	1.50985	-0.454344	-0.405532
797	3.15494	5	11	1	8	1.48223	-0.277225	-0.835662	1.21476	-0.367537	-0.401431
37	2.93675	5	11	1	9	0.820573	0.972939	-0.475149	1.99068	0.796799	-0.0519836
368	3.037	5	11	1	6	0.286828	0.462796	-0.822872	0.478147	-0.158412	-0.184911
406	3.00162	5	11	1	7	1.19067	0.0480641	-1.16673	1.97999	0.461311	-0.178322
155	2.99572	5	11	1	6	0.898875	-0.337327	-0.786347	0.812375	-0.133233	-0.251246
133	3.06059	5	11	1	6	0.875831	-0.277972	-0.714829	4.90133	0.606021	-0.31326
630	3.037	5	11	1	8	1.59237	-0.28457	-0.87134	1.15547	-0.407337	-0.408077
507	2.98392	5	11	1	9	0.77074	1.41172	-0.590462	1.58127	0.587042	0.113911
363	3.07828	5	11	1	7	0.485341	0.370754	-1.16057	0.797692	0.052508	-0.0383843
516	3.10776	5	11	1	7	0.382551	-0.0232711	-1.07154	0.629247	-0.177673	-0.244608
520	3.07238	5	11	1	6	1.0602	-0.293188	-0.703807	0.815358	-0.410778	-0.362763
143	2.98392	5	11	1	7	2.23226	0.660474	-1.08637	4.07685	2.33101	1.29008
721	3.07238	1	7	1	21	7.12863	10.0249	-1.20754	13.6407	11.6899	4.21319
261	2.97213	1	7	1	2	2.96697	1.75555	-0.295849	9.75848	2.9195	2.50174
319	3.0311	1	7	1	20	7.40893	0.295302	-0.778672	15.6056	5.66074	0.161284
778	3.05469	1	7	1	27	6.85268	9.12896	-1.16622	15.8622	8.68843	4.0237
182	3.07828	1	7	1	20	1.51704	0.226803	-1.02385	8.69843	2.96786	-0.174545
179	3.01931	1	7	1	5	5.58995	-0.339226	-0.517449	10.4801	3.72437	0.148784
327	3.07828	1	7	1	2	2.04484	1.36526	-0.727787	8.99298	2.92122	0.723108
581	3.06648	1	7	1	20	5.57704	4.12778	-1.06854	13.7807	4.78114	1.17818
495	3.34365	1	7	1	7	38.3232	5.5463	-0.744194	15.1714	5.25781	1.97212
212	3.10776	1	7	1	5	0.339739	-0.257307	-0.943386	2.9431	0.819947	-0.205549
1043	2.97803	1	7	1	8	10.1485	9.13325	-1.03706	13.0136	3.40189	8.37395
582	3.05469	1	7	1	27	2.55989	5.03388	-1.29892	12.1406	7.07397	3.49438
305	3.06059	1	7	1	20	4.12083	1.30342	-0.878931	9.8579	3.25749	1.23516
599	2.96034	2	7	1	24	16.2055	4.20223	-0.757201	15.6041	5.61361	0.703127
334	2.96034	2	7	1	14	0.76405	0.838044	-0.964359	7.93762	2.75105	-0.10146
352	3.05469	2	7	1	14	0.352041	0.117313	-0.990922	3.0208	0.954516	-0.165562
499	2.97213	2	7	1	7	24.7801	6.80034	-0.883755	14.1298	4.66231	2.94361
279	3.0311	2	7	1	27	2.94389	1.66177	-1.34223	8.41753	3.80182	0.770617
232	3.06059	2	7	1	5	4.06406	-0.341023	-0.498624	6.51095	2.21189	0.0443965
92	2.96623	2	7	1	14	0.910713	0.457614	-0.943156	5.89111	2.01648	-0.009918
514	2.99572	2	7	1	10	13.9457	8.80341	-0.658985	14.2219	4.32805	5.59633
393	3.07828	2	7	1	27	5.69328	10.1894	-2.25549	13.5093	6.42095	6.45163
553	2.97213	2	7	1	7	5.38505	3.1795	-1.15574	13.3474	4.32761	3.02996
207	2.96034	2	7	1	20	3.34671	1.71954	-0.855573	9.02939	3.0168	0.481745
272	3.01931	2	7	1	5	6.21665	0.289315	-0.709899	12.3587	4.40904	0.351405
146	3.0429	2	7	1	27	6.29157	1.47954	-1.19729	5.57209	2.93268	0.995169
280	3.09007	2	7	1	9	14.9674	5.64366	-0.789208	14.1293	4.51916	4.12032
184	2.92495	3	7	1	24	0.482653	0.0918867	-0.919806	2.65952	0.758678	-0.00157809
91	2.95444	3	7	1	25	4.74383	0.476185	-0.77607	12.9151	4.63932	0.0226397
326	2.99572	3	7	1	14	0.778673	-0.268812	-0.972824	5.33138	1.8717	-0.176691
176	3.10187	3	7	1	24	1.75089	0.0876478	-0.922371	4.93631	1.57938	0.366819
184	3.13725	3	7	1	6	7.00331	7.77722	-0.90078	12.2829	3.10597	8.44204
103	3.38493	3	7	1	10	8.25331	1.80439	-0.819555	10.1027	2.63837	6.43186
342	2.96034	3	7	1	14	0.0474657	-0.260305	-0.960591	1.97001	0.526965	-0.178104
97	3.05469	3	7	1	21	1.24958	-0.326673	-1.09632	7.58203	6.06778	-0.198423
33	2.84829	3	7	1	14	0.195039	-0.333781	-0.965957	3.41144	1.09971	-0.182418
112	3.21981	3	7	1	27	2.91346	0.797313	-1.24226	4.76525	1.63896	2.22395
33	3.0311	4	7	1	10	7.38577	1.85944	-0.724225	10.4081	2.01567	10.7969
45	3.10187	4	7	1	10	9.77083	5.30277	-0.712791	11.3177	3.65713	3.0191
27	3.00162	4	7	1	6	22.1401	0.420355	-0.92785	11.672	3.64697	3.18582
194	2.87778	4	7	1	6	13.715	0.953798	-0.918643	12.4192	4.1133	2.35139
53	3.0311	4	7	1	6	19.1504	1.3879	-0.912341	11.4872	3.0229	6.86695
94	2.94264	4	7	1	6	22.0938	0.927938	-0.928426	12.1386	3.67245	4.25102
65	3.01931	4	7	1	10	10.3135	7.60284	-0.67581	11.6464	3.05372	7.41572
46	3.25519	4	7	1	10	9.66485	5.40575	-0.602586	11.2434	2.40582	10.4074
76	3.01341	4	7	1	10	9.8234	1.00219	-0.76372	8.84782	3.0839	0.718472
93	3.09597	4	7	1	20	4.06708	4.17558	-0.927717	11.113	3.73293	1.04697
83	3.01931	4	7	1	14	10.294	1.68317	-0.810537	10.0313	3.41017	1.62302
358	2.95444	4	7	1	8	7.9023	3.15845	-0.98676	10.7867	1.77587	13.0525
189	3.00162	4	7	1	6	15.8663	1.18143	-0.908953	9.85085	1.80347	10.5385
67	3.07238	4	7	1	10	15.935	2.44691	-0.785766	11.9069	3.58868	4.94695
341	3.06648	5	7	1	23	-0.162729	0.413306	-0.579719	-0.155275	0.064245	-0.0057011
430	3.05469	5	7	1	29	-0.18148	-0.183239	-0.542978	-0.187217	-0.124849	-0.118013
273	3.06648	5	7	1	12	0.64581	0.200197	-0.962717	0.00761128	-0.154748	-0.116569
362	3.06648	5	7	1	4	-0.191437	0.813488	-0.781123	0.204897	0.471843	-0.0640105
270	3.09007	5	7	1	26	-0.0342404	-0.162659	-0.831429	-0.111578	-0.172399	-0.14781
561	2.96034	5	7	1	20	2.67841	3.49455	-0.935057	7.33776	2.3101	0.588429
249	3.07238	5	7	1	11	2.21468	6.91885	-0.895902	9.18648	5.9859	3.03892
447	3.0252	5	7	1	14	0.116219	-0.078846	-0.84633	0.0660705	-0.252186	-0.144929
237	3.08417	5	7	1	16	-0.160481	-0.104104	-0.935022	-0.146837	-0.106469	-0.119751
111	2.98392	5	7	1	24	1.15983	0.690295	-1.01605	0.750761	-0.0259588	0.0302789
601	3.0311	5	7	1	15	3.57482	10.5512	-0.528486	10.0171	29.2178	15.5537
483	3.07828	5	7	1	26	-0.173239	-0.202683	-0.678677	-0.148427	-0.0788283	-0.110756
327	2.96034	5	7	1	24	1.63331	-0.289204	-0.941176	2.63981	0.513069	1.37123
241	3.07828	5	7	1	19	3.77776	9.95951	-1.01405	7.15778	10.3694	13.5562
483	3.0311	5	7	1	18	-0.0559208	1.44946	-0.823007	0.0397017	0.685563	0.433702
471	3.01931	5	7	1	30	0.13166	0.422981	-0.903322	-0.0356723	-0.239756	-0.212422
544	2.96034	5	7	1	18	0.369476	3.2693	-0.928596	1.32522	1.86662	1.57437
462	3.01931	5	7	1	2	1.0288	1.01122	-0.903082	1.25165	0.189656	-0.0896258
59	3.05469	5	7	1	16	2.15986	2.27311	-0.89456	4.82387	4.2445	1.44798
417	3.00162	5	7	1	16	3.5437	5.22296	-1.09538	10.0653	8.74135	3.92166
535	3.037	5	7	1	19	4.22594	14.2214	-1.03837	5.55585	8.02104	11.4323
668	3.10776	5	7	1	26	-0.100355	-0.234442	-1.01333	-0.154372	-0.169815	-0.159693
485	2.95444	5	7	1	26	-0.140564	-0.283254	-0.764732	-0.091389	-0.156093	-0.160462
246	2.96623	5	7	1	16	-0.178459	-0.221583	-0.943007	-0.16872	-0.100461	-0.156184
393	3.0252	5	7	1	12	0.866045	4.22624	-0.974811	1.34702	1.75497	0.767442
218	3.01341	5	7	1	16	3.35011	5.34038	-0.813656	12.92	11.2004	4.18707
733	3.00162	5	7	1	30	0.0579658	0.0454431	-1.11261	-0.11506	-0.267192	-0.204359
306	3.14904	5	7	1	16	2.45411	3.15043	-1.04645	5.87884	5.02445	3.30048
247	3.10187	5	7	1	29	1.06525	8.10264	-0.588876	8.35031	12.2651	9.44796
605	2.98982	5	7	1	13	0.968632	3.99042	-0.814638	3.53814	2.81874	1.09092
106	3.01931	5	7	1	21	1.92277	0.0667057	-0.987573	3.32759	2.15677	-0.0702061
315	2.98982	5	7	1	16	-0.130656	-0.153407	-0.857753	-0.132777	-0.0568814	-0.0766137
534	3.07828	5	7	1	29	-0.223082	-0.183759	-0.531257	-0.019466	0.125982	-0.0827343
206	2.98392	5	7	1	1	2.49229	2.27014	-0.869686	6.20279	1.9493	0.547472
266	2.97213	5	7	1	29	0.532177	5.82351	-0.578031	10.3504	15.6887	2.23732
470	3.037	5	7	1	4	1.43247	14.0606	-0.798534	4.98349	7.54584	8.24888
604	2.96623	5	7	1	12	2.01442	9.65233	-0.976374	3.88401	4.32114	3.36513
394	2.99572	5	7	1	29	-0.178517	-0.162771	-0.620717	-0.117959	0.00839078	-0.104412
856	3.01341	5	7	1	16	4.74794	4.05186	-0.862307	12.1497	10.6185	3.44602
334	3.09597	5	7	1	29	3.44924	15.9069	-0.687075	8.41631	12.0589	15.4058
425	2.98392	5	7	1	3	0.0435745	0.0845159	-0.982679	-0.11761	-0.128572	-0.137241
303	3.08417	5	7	1	12	1.34219	3.52465	-1.01668	3.1881	2.12343	0.360422
98	3.06059	5	7	1	29	0.235616	-0.185561	-0.613154	2.99816	4.6927	-0.122426
263	3.05469	5	7	1	30	0.0356395	-0.337712	-0.944465	-0.0318829	-0.207896	-0.222841
567	3.06648	5	7	1	15	-0.148012	0.37651	-0.749617	-0.163297	-0.00284846	-0.0433119
375	3.0311	5	7	1	17	1.99611	9.39038	-0.764025	5.59609	8.27085	6.02093
941	3.0252	5	7	1	1	0.339949	0.422669	-0.941386	0.235729	-0.179561	-0.154129
515	2.96034	5	7	1	26	-0.134896	0.0711178	-0.767164	-0.0158846	-0.110742	-0.080664
309	2.94854	5	7	1	22	1.46421	0.873778	-1.1117	1.53314	0.589154	0.279543
588	2.96034	5	7	1	28	0.716421	5.05094	-0.125785	1.72576	2.61652	3.36356
126	2.93085	5	7	1	16	2.13141	1.50515	-0.88826	6.84663	6.03226	1.21535
679	2.91906	5	4	1	8	0.217536	1.59602	1.34097	0.32662	1.19981	-0.0548961
343	3.00162	5	4	1	5	-0.182101	-0.235382	1.70136	0.0473001	0.202603	-0.074803
384	3.10187	5	4	1	14	-0.12501	-0.161756	1.09602	0.527162	1.64319	-0.054472
425	3.39082	5	4	1	2	-0.0864489	4.49008	1.28514	0.335359	1.54796	0.26508
530	2.68907	5	4	1	13	-0.000640322	-0.133924	0.962785	0.082947	0.766847	-0.0501287
1361	3.31416	5	4	1	1	4.8158	8.42056	0.961129	14.1417	34.3686	33.1186
809	2.71266	5	4	1	1	3.74636	14.6321	0.943883	10.5638	26.5126	13.4003
540	3.11956	5	4	1	4	0.780499	1.58204	1.25951	0.925557	1.6652	-0.0696743
373	3.05469	5	4	1	14	-0.118137	-0.159695	1.00412	0.229385	1.02617	-0.0540349
272	3.19622	5	4	1	13	0.00830238	-0.111261	0.920443	0.627399	2.49171	-0.0504826
439	2.73035	5	4	1	2	-0.0644375	4.36305	1.62399	0.492481	2.26873	1.65755
367	2.67138	5	4	1	6	-0.108303	8.20441	1.42913	2.87159	9.66472	1.80907
636	3.24929	5	4	1	7	-0.197769	0.196801	1.26263	-0.196004	-0.0785695	-0.0529417
203	2.97213	5	4	1	2	-0.097778	5.84429	1.28673	0.722218	4.81747	-0.0644461
422	2.96623	5	4	1	7	0.199393	2.39278	1.14291	0.149498	0.74315	0.0968707
248	2.92495	5	4	1	4	0.132557	-0.308439	1.65562	0.2972	0.533263	0.0282899
496	2.96034	5	4	1	13	-0.217944	-0.107521	0.915811	-0.0484501	0.259867	-0.0573655
299	2.90137	5	4	1	14	0.0121302	-0.0637295	1.05461	1.90014	9.51817	-0.0282966
754	2.8306	5	4	1	1	3.14701	8.22659	0.828599	7.63071	19.694	3.2577
393	2.48267	5	4	1	13	-0.10331	-0.131891	0.949459	-0.15349	0.0127111	-0.0507996
287	3.36723	5	4	1	5	-0.195811	-0.201986	1.35443	-0.189741	-0.120429	-0.0950959
985	3.67388	5	4	1	11	0.0311969	1.64837	1.03362	0.062896	0.478522	-0.0506817
495	2.81881	5	4	1	2	0.126067	3.00491	1.60672	0.345149	1.28229	0.10582
734	3.10187	5	4	1	3	1.51153	-0.154093	2.09439	6.1848	13.5975	0.525236
602	3.18443	5	4	1	9	0.0107018	-0.21482	1.34217	0.285307	1.32586	-0.0750095
360	3.73875	5	4	1	5	2.45165	8.40341	1.65486	4.05406	8.62547	0.0366919
235	3.14315	5	4	1	14	-0.12958	2.46379	0.804764	0.751767	2.27899	-0.0537021
267	3.0311	5	4	1	5	0.12004	2.61708	1.79358	3.77574	8.22737	2.29882
154	2.86598	5	4	1	14	-0.220545	-0.177548	1.00703	-0.00660639	0.37401	-0.0605017
161	2.98392	5	4	1	2	-0.223887	-0.140166	1.22119	-0.17334	0.012436	-0.0501983
262	3.2434	5	4	1	12	0.698484	-0.260173	1.93014	0.843354	1.41494	-0.0794177
634	2.97803	5	4	1	4	-0.113698	1.97722	1.33699	0.469997	1.77372	0.0648892
344	3.00162	5	4	1	2	-0.089593	-0.179053	2.17878	0.132547	1.43339	-0.0982936
634	3.0252	5	4	1	10	0.446734	4.13233	1.80126	1.41854	2.21754	1.14287
604	3.20801	5	4	1	14	0.160756	-0.179656	0.929347	4.43852	11.2025	-0.0589567
328	3.2434	5	4	1	11	-0.174022	-0.193077	1.04765	-0.026155	0.258994	-0.0503938
210	2.70086	5	4	1	8	-0.0557011	1.68448	1.08883	0.715656	1.76811	-0.0671987
398	3.0429	5	4	1	5	-0.146046	-0.246021	1.85305	-0.0980622	-0.0264082	-0.0756829
922	3.0429	5	4	1	11	0.202301	-0.224899	1.05486	0.913464	2.75648	-0.0538022
281	2.93085	5	4	1	2	-0.0896405	4.47923	1.17133	0.265525	1.31835	-0.0518887
105	2.81881	5	4	1	2	-0.22397	-0.156851	1.27007	-0.181546	0.0117125	-0.0734374
374	3.12545	5	4	1	7	1.90498	5.33286	1.00509	3.15958	8.05878	0.0431009
218	3.30826	5	4	1	7	-0.178125	-0.202357	1.24974	-0.102838	0.0873306	-0.0675125
881	3.2434	5	10	2	9	0.60837	1.28564	1.04458	0.246298	0.840281	0.440079
481	3.0252	5	10	2	9	3.21059	3.68208	1.01472	3.24815	7.1824	1.711
176	2.95444	5	10	2	9	0.163464	1.15952	1.22636	0.24598	0.701063	-0.0964184
856	3.41441	5	10	2	12	0.704588	4.06861	1.34666	2.59793	5.7289	0.685263
832	3.10776	5	10	2	2	1.14105	1.78102	1.00744	3.46271	10.2337	5.91155
452	3.06648	5	10	2	10	0.467508	1.706	0.995372	0.444051	1.78872	-0.0919152
659	3.08417	5	10	2	7	0.0558336	0.811584	1.68057	0.359204	0.739154	-0.0983742
1056	2.93675	5	10	2	5	0.0923742	0.891566	1.68392	0.0668942	0.197455	-0.101423
281	2.91316	5	10	2	7	0.0643714	0.688493	1.36356	0.407292	0.75929	-0.0957954
606	3.57953	5	10	2	11	0.123107	0.575465	1.59723	-0.0333463	0.0526175	-0.0912646
596	3.11366	5	10	2	11	1.49511	3.95503	1.60992	2.80954	4.71589	1.73479
338	2.90137	5	10	2	6	-0.0646388	1.71799	0.884972	0.0183755	0.453694	-0.0713333
344	3.18443	5	10	2	6	-0.0544502	0.0826357	0.732069	0.0779709	0.62228	-0.0734702
243	3.30237	5	10	2	6	0.114253	2.37554	1.48072	0.423663	1.72543	-0.0624873
1041	3.00162	5	10	2	6	0.127734	0.347329	0.903244	-0.0340021	0.261072	-0.0762198
349	2.8306	5	10	2	6	2.60978	5.21787	1.3861	3.85621	12.1679	6.35298
186	2.95444	5	10	2	4	-0.214258	-0.228086	1.38928	-0.167947	-0.065736	-0.0611516
401	3.037	5	10	2	10	-0.0680123	1.11327	1.24939	0.0186925	0.40837	-0.0946044
142	3.52646	5	10	2	10	-0.214214	-0.2773	1.22208	-0.0713534	0.166206	-0.0982798
938	3.21391	5	10	2	8	1.51473	2.23477	1.49937	1.21725	1.96059	-0.0418975
324	3.2257	5	10	2	5	-0.0166012	-0.301462	1.40709	-0.116351	-0.157283	-0.112973
795	3.19032	5	10	2	5	2.1688	3.61972	1.37091	5.08028	7.98726	1.83668
474	3.05469	5	10	2	8	-0.0257781	-0.224664	1.26217	-0.00206761	0.0196599	-0.110165
310	2.6301	5	10	2	3	-0.126868	-0.280675	1.23316	-0.0679352	-0.063946	-0.110467
812	3.65619	5	10	2	3	0.169399	0.721768	1.34504	0.53357	0.906464	-0.018925
438	3.29647	5	10	2	3	0.156261	1.30785	1.18453	0.309902	0.927979	-0.0970681
271	2.98982	5	10	2	8	1.35213	0.668205	1.27792	1.63002	2.57625	0.0584269
706	2.94854	5	10	2	8	10.8955	13.2783	1.05302	9.52091	17.8034	18.0253
321	2.97803	5	10	2	12	1.75921	14.5781	1.20856	5.2806	10.963	5.79299
433	3.82131	5	10	2	12	0.0996581	2.98816	1.13081	2.00342	4.34106	0.652048
487	3.40262	5	10	2	2	0.0749782	1.82323	0.808718	0.298614	1.30863	-0.0925035
406	3.10776	5	10	2	4	2.80097	6.81424	1.53009	4.10146	19.3525	5.74225
365	3.25519	5	10	2	4	2.11982	8.57074	1.53127	3.73709	17.6553	5.9364
164	3.07828	5	10	2	4	-0.0184831	-0.213017	1.37943	0.164475	1.43623	-0.0647238
364	2.37652	5	10	2	1	0.00685525	-0.164832	2.27734	-0.174987	-0.10269	-0.0435709
547	2.94264	5	10	2	7	0.13269	0.742876	1.96574	0.229754	0.420553	0.178786
332	3.40851	5	10	2	7	0.404295	0.748908	2.39348	0.36875	0.697147	-0.101936
705	3.53825	5	10	2	7	0.22519	0.75122	2.21687	0.127443	0.28826	-0.0445554
438	2.95444	5	10	2	3	0.411338	0.706175	1.33401	0.613583	1.02689	-0.110148
